# Supplementary material for: Na3MgB37Si9: an icosa­hedral B12 cluster framework containing {Si8} units
Source: Acta Crystallogr E Crystallogr Commun. 2022 Jan 18;78(Pt 2):203–6. doi: 10.1107/S2056989022000494 (PMC8819436; doi:10.1107/S2056989022000494)
Supplement: Supplementary file 1 [file e-78-00203-sup1.cif]

##############################################################################
#                                                                            #
# This CIF contains the data in a paper accepted for publication in          #
# Acta Crystallographica Section E. It conforms to the requirements of       #
# Notes for Authors for Acta Crystallographica Section E, and has been       #
# peer reviewed under the auspices of the IUCr Commission on Journals.       #
#                                                                            #
# Full details of the Crystallographic Information File format               #
# are given in the paper "The Crystallographic Information File (CIF):       #
# a New Standard Archive File for Crystallography" by S. R. Hall, F. H.      #
# Allen and I. D. Brown [Acta Cryst. (1991), A47, 655-685].                  #
#                                                                            #
# The current version of the core CIF dictionary is obtainable from          #
# ftp://ftp.iucr.org/pub/cif_core.dic.                                       #
#                                                                            #
# Software is freely available for graphical display of the structure(s)     #
# in this CIF. For information consult the CIF software page                 #
# http://www.iucr.org/resources/cif/software.                                #
#                                                                            #
# This file may be used for bona fide research purposes within the           #
# scientific community so long as proper attribution is given to the journal # 
# article from which it was obtained.                                        #
#                                                                            #
##############################################################################
data_I
_audit_creation_method     'SHELXL-2014/7'
_journal_date_recd_electronic     2021-12-20
_journal_date_accepted     2022-01-13
_journal_name_full     'Acta Crystallographica, Section E'
_journal_year     2022
_journal_volume     78
_journal_issue      2
_journal_page_first     0
_journal_page_last     0
_journal_paper_category     GI
_journal_paper_doi     10.1107/S2056989022000494
_journal_coeditor_code     HB8005
_publ_contact_author_name     'Morito, Haruhiko'
_publ_contact_author_address
;
Institute of Multidisciplinary Research for Advanced Material,
Tohoku University,
2-1-1 Katahira, Aoba-ku, Sendai  Miyagi 980-8577, Japan
;
_publ_contact_author_email
;
haruhiko.morito.b5@tohoku.ac.jp
;
_publ_section_title
;
Na~3~MgB~37~Si~9~: an icosahedral B~12~ cluster framework containing {Si~8~}
units
;
loop_
    _publ_author_name
    _publ_author_footnote
    _publ_author_address
    'Morito, Haruhiko' .
;
Institute for Materials Research, Tohoku University, 2-1-1 Katahira, Aoba-ku,
Sendai 980-8577,
Japan
;
    'Ikeda, Takuji' .
;
Research Institute for Chemical Process Technology,
National Institute of Advanced Industrial Science and Technology, 4-2-1
Nigatake,
Miyagino-ku,
Sendai 983-8551,
Japan
;
    'Katsura, Yukari' .
;
National Institute for Materials Science, 1-2-1 Sengen, Tsukuba, Ibaraki
305-0047,
Japan
;
    'Yamane, Hisanori' .
;
Institute of Multidisciplinary Research for Advanced Materials, Tohoku
University, 2-1-1 Katahira, Aoba-ku, Sendai 980-8577,
Japan
;
_publ_section_synopsis
;
Single crystals of a novel boride silicide, Na~3~MgB~37~Si~9~, containing B~12~
icosahedra and Si~8~ units were synthesized from Na, B, Si, B~2~O~3~ and
magnesium vapor.
;
_chemical_name_systematic     '3 sodium  1 magnesium  37 boron  9 silicon'
_chemical_name_common     'sodium magnesium borosilicide'
_chemical_formula_moiety     'Na3 Mg1 B37 Si9'
_chemical_formula_sum     'B37 Mg Na3 Si9'
_chemical_formula_iupac     'Na3 Mg1 B37 Si9'
_chemical_formula_weight     746.06
_chemical_melting_point     ?
_space_group_crystal_system     trigonal
_space_group_name_H-M_alt     'R -3 m'
_space_group_name_Hall     '-R 3 2"'
loop_
    _space_group_symop_operation_xyz
    'x, y, z'
    '-y, x-y, z'
    '-x+y, -x, z'
    'x-y, -y, -z'
    '-x, -x+y, -z'
    'y, x, -z'
    'x+2/3, y+1/3, z+1/3'
    '-y+2/3, x-y+1/3, z+1/3'
    '-x+y+2/3, -x+1/3, z+1/3'
    'x-y+2/3, -y+1/3, -z+1/3'
    '-x+2/3, -x+y+1/3, -z+1/3'
    'y+2/3, x+1/3, -z+1/3'
    'x+1/3, y+2/3, z+2/3'
    '-y+1/3, x-y+2/3, z+2/3'
    '-x+y+1/3, -x+2/3, z+2/3'
    'x-y+1/3, -y+2/3, -z+2/3'
    '-x+1/3, -x+y+2/3, -z+2/3'
    'y+1/3, x+2/3, -z+2/3'
    '-x, -y, -z'
    'y, -x+y, -z'
    'x-y, x, -z'
    '-x+y, y, z'
    'x, x-y, z'
    '-y, -x, z'
    '-x+2/3, -y+1/3, -z+1/3'
    'y+2/3, -x+y+1/3, -z+1/3'
    'x-y+2/3, x+1/3, -z+1/3'
    '-x+y+2/3, y+1/3, z+1/3'
    'x+2/3, x-y+1/3, z+1/3'
    '-y+2/3, -x+1/3, z+1/3'
    '-x+1/3, -y+2/3, -z+2/3'
    'y+1/3, -x+y+2/3, -z+2/3'
    'x-y+1/3, x+2/3, -z+2/3'
    '-x+y+1/3, y+2/3, z+2/3'
    'x+1/3, x-y+2/3, z+2/3'
    '-y+1/3, -x+2/3, z+2/3'
_cell_length_a     10.1630(3)
_cell_length_b     10.1630(3)
_cell_length_c     16.5742(6)
_cell_angle_alpha     90
_cell_angle_beta     90
_cell_angle_gamma     120
_cell_volume     1482.54(10)
_cell_formula_units_Z     3
_cell_measurement_reflns_used     6032
_cell_measurement_theta_min     3.6880
_cell_measurement_theta_max     41.191
_cell_measurement_temperature     298(2)
_exptl_crystal_description     plate
_exptl_crystal_colour     black
_exptl_crystal_size_max     0.198
_exptl_crystal_size_mid     0.155
_exptl_crystal_size_min     0.024
_exptl_crystal_density_diffrn     2.507
_exptl_crystal_density_meas     ?
_exptl_crystal_density_method     ?
_exptl_crystal_F_000     1068
_exptl_absorpt_coefficient_mu     0.718
_exptl_absorpt_correction_type     multi-scan
_exptl_absorpt_process_details
;
(SADABS; Bruker, 2018)
;
_exptl_absorpt_correction_T_min     0.9107
_exptl_absorpt_correction_T_max     1.0000
_diffrn_ambient_temperature     298(2)
_diffrn_source     ?
_diffrn_radiation_type     MoK\a
_diffrn_radiation_wavelength     0.71073
_diffrn_measurement_device_type     'Burker, D8 QUEST'
_diffrn_measurement_method     \w
_diffrn_detector_area_resol_mean     10
_diffrn_reflns_number     8352
_diffrn_reflns_av_R_equivalents     0.0319
_diffrn_reflns_av_unetI/netI     0.0190
_diffrn_reflns_theta_min     2.620
_diffrn_reflns_theta_max     29.981
_diffrn_reflns_theta_full     25.242
_diffrn_measured_fraction_theta_max     0.996
_diffrn_measured_fraction_theta_full     0.994
_diffrn_reflns_limit_h_min     -14
_diffrn_reflns_limit_h_max     14
_diffrn_reflns_limit_k_min     -14
_diffrn_reflns_limit_k_max     14
_diffrn_reflns_limit_l_min     -23
_diffrn_reflns_limit_l_max     22
_refine_special_details
;
 Refined as a 2-component inversion twin.
;
_reflns_number_total     562
_reflns_number_gt     540
_reflns_threshold_expression     'I > 2\s(I)'
_refine_ls_structure_factor_coef     Fsqd
_refine_ls_matrix_type     full
_refine_ls_R_factor_all     0.0390
_refine_ls_R_factor_gt     0.0353
_refine_ls_wR_factor_gt     0.0753
_refine_ls_wR_factor_ref     0.0761
_refine_ls_goodness_of_fit_ref     1.309
_refine_ls_restrained_S_all     1.309
_refine_ls_number_reflns     562
_refine_ls_number_parameters     57
_refine_ls_number_restraints     0
_refine_ls_hydrogen_treatment     undef
_refine_ls_weighting_scheme     calc
_refine_ls_weighting_details
                          'w=1/[\s^2^(Fo^2^)+11.3797P] where P=(Fo^2^+2Fc^2^)/3'
_atom_sites_solution_hydrogens     .
_atom_sites_solution_primary     ?
_atom_sites_solution_secondary     ?
_refine_ls_shift/su_max     0.000
_refine_ls_shift/su_mean     0.000
_refine_diff_density_max     0.578
_refine_diff_density_min     -0.528
_refine_ls_extinction_method
;
SHELXL2014/7 (Sheldrick 2015)
;
_refine_ls_extinction_coef     0.0030(6)
_refine_ls_extinction_expression
                                  'Fc^*^=kFc[1+0.001xFc^2^\l^3^/sin(2\q)]^-1/4^'
loop_
    _atom_type_symbol
    _atom_type_description
    _atom_type_scat_dispersion_real
    _atom_type_scat_dispersion_imag
    _atom_type_scat_source
    'Na' 'Na' 0.0362 0.0249
                         'International Tables Vol C Tables 4.2.6.8 and 6.1.1.4'
    'Si' 'Si' 0.0817 0.0704
                         'International Tables Vol C Tables 4.2.6.8 and 6.1.1.4'
    'Mg' 'Mg' 0.0486 0.0363
                         'International Tables Vol C Tables 4.2.6.8 and 6.1.1.4'
    'B' 'B' 0.0013 0.0007
                         'International Tables Vol C Tables 4.2.6.8 and 6.1.1.4'
_computing_data_collection
;
Instrument Service (Bruker, 2018)
;
_computing_cell_refinement
;
APEX3 (Bruker, 2018)
;
_computing_data_reduction
;
SAINT (Bruker, 2018)
;
_computing_structure_solution
;
<i>SHELXT2014/5</i> (Sheldrick, 2015a)
;
_computing_structure_refinement
;
<i>SHELXL2014/7</i> (Sheldrick, 2015b)
;
_computing_molecular_graphics
;
<i>VESTA</i> (Momma & Izumi, 2011)
;
_computing_publication_material
;
publCIF (Westrip, 2010)
;
loop_
    _atom_site_type_symbol
    _atom_site_label
    _atom_site_fract_x
    _atom_site_fract_y
    _atom_site_fract_z
    _atom_site_U_iso_or_equiv
    _atom_site_adp_type
    _atom_site_calc_flag
    _atom_site_occupancy
    _atom_site_disorder_assembly
    _atom_site_disorder_group
    Na Na1 0.5000 0.0000 0.0000 0.0179(5) Uani d 1 . .
    Mg Mg1 0.0000 0.0000 0.2855(2) 0.0074(7) Uani d 0.5 . .
    B B1 0.3002(3) 0.0065(2) 0.11511(13) 0.0064(4) Uani d 1 . .
    B B2 0.0027(3) 0.1787(3) 0.19610(13) 0.0072(4) Uani d 1 . .
    B B3 0.7591(2) 0.2409(2) 0.2315(2) 0.0116(7) Uani d 1 . .
    B B4 0.47839(19) 0.52161(19) 0.39743(19) 0.0079(6) Uani d 1 . .
    B B5 0.0000 0.0000 0.0744(12) 0.026(5) Uani d 0.5 . .
    Si Si1 0.0000 0.0000 0.0441(3) 0.0103(9) Uani d 0.5 . .
    Si Si2 0.46499(5) 0.53501(5) 0.27264(5) 0.0056(2) Uani d 1 . .
    Si Si3 0.0000 0.0000 0.43049(10) 0.0120(3) Uani d 1 . .
loop_
    _atom_site_aniso_label
    _atom_site_aniso_U_11
    _atom_site_aniso_U_22
    _atom_site_aniso_U_33
    _atom_site_aniso_U_12
    _atom_site_aniso_U_13
    _atom_site_aniso_U_23
    Na1 0.0137(7) 0.0265(11) 0.0178(8) 0.0132(6) 0.0027(4) 0.0054(8)
    Mg1 0.0060(9) 0.0060(9) 0.0102(15) 0.0030(5) 0.000 0.000
    B1 0.0064(9) 0.0041(9) 0.0080(8) 0.0020(8) -0.0004(7) 0.0001(8)
    B2 0.0054(9) 0.0053(9) 0.0102(9) 0.0022(8) -0.0005(8) -0.0009(8)
    B3 0.0087(10) 0.0087(10) 0.0116(13) 0.0001(12) 0.0035(7) -0.0035(7)
    B4 0.0050(9) 0.0050(9) 0.0116(13) 0.0009(11) -0.0004(6) 0.0004(6)
    B5 0.033(8) 0.033(8) 0.012(9) 0.017(4) 0.000 0.000
    Si1 0.0061(11) 0.0061(11) 0.019(3) 0.0031(5) 0.000 0.000
    Si2 0.0044(3) 0.0044(3) 0.0073(4) 0.0015(3) 0.00040(14) -0.00040(14)
    Si3 0.0055(4) 0.0055(4) 0.0249(8) 0.0028(2) 0.000 0.000
_geom_special_details
;
 All esds (except the esd in the dihedral angle between two l.s. planes)
 are estimated using the full covariance matrix.  The cell esds are taken
 into account individually in the estimation of esds in distances, angles
 and torsion angles; correlations between esds in cell parameters are only
 used when they are defined by crystal symmetry.  An approximate (isotropic)
 treatment of cell esds is used for estimating esds involving l.s. planes.
;
loop_
    _geom_bond_atom_site_label_1
    _geom_bond_atom_site_label_2
    _geom_bond_site_symmetry_2
    _geom_bond_distance
    _geom_bond_publ_flag
    Na1 B2 25 2.793(2) y
    Na1 B2 13_544 2.793(2) ?
    Na1 B2 34_544 2.793(2) ?
    Na1 B2 10 2.793(2) ?
    Na1 B1 19_655 2.811(2) ?
    Na1 B1 22_655 2.811(2) ?
    Na1 B1 4 2.811(2) ?
    Na1 B1 . 2.811(2) y
    Na1 Si2 27_545 2.8620(4) ?
    Na1 Si2 15_554 2.8620(4) ?
    Na1 Si2 25 2.8621(4) y
    Na1 Si2 13_544 2.8621(4) ?
    Na1 B4 27_545 2.9604(16) ?
    Na1 B4 15_554 2.9604(16) ?
    Na1 B4 25 2.9605(16) y
    Na1 B4 13_544 2.9605(16) ?
    Na1 Mg1 25 3.0389(9) ?
    Na1 Mg1 13_544 3.0389(9) ?
    Mg1 B2 2 2.333(3) y
    Mg1 B2 24 2.333(3) ?
    Mg1 B2 23 2.333(3) ?
    Mg1 B2 22 2.333(3) ?
    Mg1 B2 3 2.333(3) ?
    Mg1 B2 . 2.333(3) ?
    Mg1 Si3 . 2.403(4) ?
    Mg1 B4 31 2.568(3) ?
    Mg1 B4 32_445 2.568(3) ?
    Mg1 B4 33_545 2.568(3) ?
    Mg1 Si2 31 2.933(2) ?
    Mg1 Si2 33_545 2.933(2) ?
    B1 B3 27_445 1.791(3) y
    B1 B2 10 1.798(3) y
    B1 B1 11 1.806(4) y
    B1 B2 3 1.813(3) y
    B1 B4 15_554 1.815(3) y
    B1 Si2 25 2.043(2) y
    B1 B5 . 3.093(5) ?
    B1 Na1 9 3.954(2) ?
    B1 B5 25 4.268(12) ?
    B1 B5 19 4.356(15) ?
    B1 Na1 3_665 4.768(2) ?
    B2 B2 22 1.761(5) y
    B2 B1 10_455 1.798(3) ?
    B2 B1 2 1.813(3) ?
    B2 B3 25 1.816(4) ?
    B2 B4 31 1.824(4) ?
    B2 B2 24 1.843(5) ?
    B2 B5 . 2.705(16) ?
    B2 Na1 7_455 2.793(2) ?
    B2 Na1 8_445 4.143(2) ?
    B2 B5 25_455 4.537(5) ?
    B2 Na1 2 4.617(2) ?
    B3 B5 25 1.689(7) y
    B3 B1 26 1.791(3) ?
    B3 B1 10 1.791(3) ?
    B3 B4 31_655 1.799(5) ?
    B3 B2 25 1.816(4) ?
    B3 B2 12 1.816(4) ?
    B3 Si1 25 1.888(4) y
    B3 B5 7 3.343(19) ?
    B3 Na1 7 4.123(3) ?
    B3 Na1 8_545 4.123(3) ?
    B3 Na1 2_655 4.605(3) ?
    B4 B3 31_655 1.799(5) ?
    B4 B1 8 1.815(3) ?
    B4 B1 28 1.815(3) ?
    B4 B2 18 1.824(4) ?
    B4 B2 31 1.824(4) ?
    B4 Si2 . 2.082(3) y
    B4 Mg1 31 2.568(3) ?
    B4 Na1 7_455 2.9605(16) ?
    B4 Na1 8 2.9605(16) ?
    B4 B5 7 3.319(3) ?
    B4 B5 25 4.031(12) ?
    B4 B5 31 4.117(16) ?
    B5 Si1 . 0.503(18) ?
    B5 B3 27_445 1.689(7) y
    B5 B3 26_455 1.689(7) ?
    B5 B3 25 1.689(7) ?
    B5 Si1 19 1.96(2) y
    B5 B5 19 2.47(4) y
    B5 B2 22 2.705(16) ?
    B5 B2 3 2.705(16) ?
    B5 B2 24 2.705(16) ?
    B5 B2 23 2.705(16) ?
    B5 B2 2 2.705(16) ?
    Si1 Si1 19 1.460(10) y
    Si1 B3 27_445 1.887(4) ?
    Si1 B3 26_455 1.887(4) ?
    Si1 B3 25 1.888(4) ?
    Si1 B5 19 1.96(2) ?
    Si1 Na1 3 5.1337(7) ?
    Si1 Na1 3_665 5.1337(7) ?
    Si1 Na1 1_455 5.1337(7) ?
    Si1 Na1 2_545 5.1337(7) ?
    Si1 Na1 2 5.1337(7) ?
    Si2 B1 25 2.043(2) ?
    Si2 B1 12 2.043(2) ?
    Si2 Si3 31 2.3951(9) y
    Si2 Na1 8 2.8621(4) ?
    Si2 Na1 7_455 2.8621(4) ?
    Si2 Mg1 31 2.933(2) ?
    Si2 B5 25 3.5572(16) ?
    Si2 B5 7 4.197(11) ?
    Si2 Na1 3_665 4.5605(8) ?
    Si2 Na1 9_565 5.3470(8) ?
    Si3 Si3 19_556 2.304(3) y
    Si3 Si2 31 2.3951(9) ?
    Si3 Si2 32_445 2.3952(9) ?
    Si3 Si2 33_545 2.3952(9) ?
    Si3 Na1 9 3.3466(8) ?
    Si3 Na1 8_445 3.3467(8) ?
    Si3 Na1 7_455 3.3467(8) ?
    Si3 Na1 15 4.8918(14) ?
    Si3 Na1 14_545 4.8918(14) ?
    Si3 Na1 13_445 4.8918(14) ?
loop_
    _geom_angle_atom_site_label_1
    _geom_angle_atom_site_label_2
    _geom_angle_atom_site_label_3
    _geom_angle_site_symmetry_1
    _geom_angle_site_symmetry_3
    _geom_angle
    _geom_angle_publ_flag
    B2 Na1 B2 25 13_544 180.00(5) ?
    B2 Na1 B2 25 34_544 143.25(9) ?
    B2 Na1 B2 13_544 34_544 36.75(9) ?
    B2 Na1 B2 25 10 36.75(9) ?
    B2 Na1 B2 13_544 10 143.25(9) ?
    B2 Na1 B2 34_544 10 180.00(11) ?
    B2 Na1 B1 25 19_655 109.34(7) ?
    B2 Na1 B1 13_544 19_655 70.66(7) ?
    B2 Na1 B1 34_544 19_655 37.43(6) ?
    B2 Na1 B1 10 19_655 142.57(6) ?
    B2 Na1 B1 25 22_655 37.43(6) ?
    B2 Na1 B1 13_544 22_655 142.57(6) ?
    B2 Na1 B1 34_544 22_655 109.34(7) ?
    B2 Na1 B1 10 22_655 70.66(7) ?
    B1 Na1 B1 19_655 22_655 85.53(9) ?
    B2 Na1 B1 25 4 142.57(6) ?
    B2 Na1 B1 13_544 4 37.43(6) ?
    B2 Na1 B1 34_544 4 70.66(7) ?
    B2 Na1 B1 10 4 109.34(7) ?
    B1 Na1 B1 19_655 4 94.47(9) ?
    B1 Na1 B1 22_655 4 180.00(6) ?
    B2 Na1 B1 25 . 70.66(7) ?
    B2 Na1 B1 13_544 . 109.34(7) ?
    B2 Na1 B1 34_544 . 142.57(6) ?
    B2 Na1 B1 10 . 37.43(6) ?
    B1 Na1 B1 19_655 . 180.0 ?
    B1 Na1 B1 22_655 . 94.47(9) ?
    B1 Na1 B1 4 . 85.53(9) ?
    B2 Na1 Si2 25 27_545 78.17(5) ?
    B2 Na1 Si2 13_544 27_545 101.83(5) ?
    B2 Na1 Si2 34_544 27_545 76.28(5) ?
    B2 Na1 Si2 10 27_545 103.72(5) ?
    B1 Na1 Si2 19_655 27_545 73.21(5) ?
    B1 Na1 Si2 22_655 27_545 42.21(5) ?
    B1 Na1 Si2 4 27_545 137.79(5) ?
    B1 Na1 Si2 . 27_545 106.79(5) ?
    B2 Na1 Si2 25 15_554 101.83(5) ?
    B2 Na1 Si2 13_544 15_554 78.17(5) ?
    B2 Na1 Si2 34_544 15_554 103.72(5) ?
    B2 Na1 Si2 10 15_554 76.28(5) ?
    B1 Na1 Si2 19_655 15_554 106.79(5) ?
    B1 Na1 Si2 22_655 15_554 137.79(5) ?
    B1 Na1 Si2 4 15_554 42.21(5) ?
    B1 Na1 Si2 . 15_554 73.21(5) ?
    Si2 Na1 Si2 27_545 15_554 180.00(3) ?
    B2 Na1 Si2 25 25 103.71(5) ?
    B2 Na1 Si2 13_544 25 76.29(5) ?
    B2 Na1 Si2 34_544 25 101.83(5) ?
    B2 Na1 Si2 10 25 78.17(5) ?
    B1 Na1 Si2 19_655 25 137.79(5) ?
    B1 Na1 Si2 22_655 25 106.80(5) ?
    B1 Na1 Si2 4 25 73.20(5) ?
    B1 Na1 Si2 . 25 42.21(5) ?
    Si2 Na1 Si2 27_545 25 89.06(3) ?
    Si2 Na1 Si2 15_554 25 90.94(3) ?
    B2 Na1 Si2 25 13_544 76.29(5) ?
    B2 Na1 Si2 13_544 13_544 103.71(5) ?
    B2 Na1 Si2 34_544 13_544 78.17(5) ?
    B2 Na1 Si2 10 13_544 101.83(5) ?
    B1 Na1 Si2 19_655 13_544 42.21(5) ?
    B1 Na1 Si2 22_655 13_544 73.20(5) ?
    B1 Na1 Si2 4 13_544 106.80(5) ?
    B1 Na1 Si2 . 13_544 137.79(5) ?
    Si2 Na1 Si2 27_545 13_544 90.94(3) ?
    Si2 Na1 Si2 15_554 13_544 89.06(3) ?
    Si2 Na1 Si2 25 13_544 180.00(3) ?
    B2 Na1 B4 25 27_545 109.24(8) ?
    B2 Na1 B4 13_544 27_545 70.76(8) ?
    B2 Na1 B4 34_544 27_545 36.82(8) ?
    B2 Na1 B4 10 27_545 143.18(8) ?
    B1 Na1 B4 19_655 27_545 36.55(7) ?
    B1 Na1 B4 22_655 27_545 72.94(8) ?
    B1 Na1 B4 4 27_545 107.06(8) ?
    B1 Na1 B4 . 27_545 143.45(7) ?
    Si2 Na1 B4 27_545 27_545 41.86(6) ?
    Si2 Na1 B4 15_554 27_545 138.14(6) ?
    Si2 Na1 B4 25 27_545 107.63(6) ?
    Si2 Na1 B4 13_544 27_545 72.37(6) ?
    B2 Na1 B4 25 15_554 70.76(8) ?
    B2 Na1 B4 13_544 15_554 109.24(8) ?
    B2 Na1 B4 34_544 15_554 143.18(8) ?
    B2 Na1 B4 10 15_554 36.82(8) ?
    B1 Na1 B4 19_655 15_554 143.45(7) ?
    B1 Na1 B4 22_655 15_554 107.06(8) ?
    B1 Na1 B4 4 15_554 72.94(8) ?
    B1 Na1 B4 . 15_554 36.55(7) ?
    Si2 Na1 B4 27_545 15_554 138.14(6) ?
    Si2 Na1 B4 15_554 15_554 41.86(6) ?
    Si2 Na1 B4 25 15_554 72.37(6) ?
    Si2 Na1 B4 13_544 15_554 107.63(6) ?
    B4 Na1 B4 27_545 15_554 180.00(18) ?
    B2 Na1 B4 25 25 143.17(8) ?
    B2 Na1 B4 13_544 25 36.83(8) ?
    B2 Na1 B4 34_544 25 70.76(8) ?
    B2 Na1 B4 10 25 109.24(8) ?
    B1 Na1 B4 19_655 25 107.06(8) ?
    B1 Na1 B4 22_655 25 143.45(7) ?
    B1 Na1 B4 4 25 36.55(7) ?
    B1 Na1 B4 . 25 72.94(8) ?
    Si2 Na1 B4 27_545 25 107.63(6) ?
    Si2 Na1 B4 15_554 25 72.37(6) ?
    Si2 Na1 B4 25 25 41.85(6) ?
    Si2 Na1 B4 13_544 25 138.15(6) ?
    B4 Na1 B4 27_545 25 96.65(12) ?
    B4 Na1 B4 15_554 25 83.35(12) ?
    B2 Na1 B4 25 13_544 36.83(8) ?
    B2 Na1 B4 13_544 13_544 143.17(8) ?
    B2 Na1 B4 34_544 13_544 109.24(8) ?
    B2 Na1 B4 10 13_544 70.76(8) ?
    B1 Na1 B4 19_655 13_544 72.94(8) ?
    B1 Na1 B4 22_655 13_544 36.55(7) ?
    B1 Na1 B4 4 13_544 143.45(7) ?
    B1 Na1 B4 . 13_544 107.06(8) ?
    Si2 Na1 B4 27_545 13_544 72.37(6) ?
    Si2 Na1 B4 15_554 13_544 107.63(6) ?
    Si2 Na1 B4 25 13_544 138.15(6) ?
    Si2 Na1 B4 13_544 13_544 41.85(6) ?
    B4 Na1 B4 27_545 13_544 83.35(12) ?
    B4 Na1 B4 15_554 13_544 96.65(12) ?
    B4 Na1 B4 25 13_544 180.00(13) ?
    B2 Na1 Mg1 25 25 46.93(7) ?
    B2 Na1 Mg1 13_544 25 133.07(7) ?
    B2 Na1 Mg1 34_544 25 133.07(7) ?
    B2 Na1 Mg1 10 25 46.93(7) ?
    B1 Na1 Mg1 19_655 25 101.34(6) ?
    B1 Na1 Mg1 22_655 25 78.66(6) ?
    B1 Na1 Mg1 4 25 101.34(6) ?
    B1 Na1 Mg1 . 25 78.65(6) ?
    Si2 Na1 Mg1 27_545 25 120.47(4) ?
    Si2 Na1 Mg1 15_554 25 59.53(4) ?
    Si2 Na1 Mg1 25 25 120.47(4) ?
    Si2 Na1 Mg1 13_544 25 59.53(4) ?
    B4 Na1 Mg1 27_545 25 129.34(6) ?
    B4 Na1 Mg1 15_554 25 50.66(6) ?
    B4 Na1 Mg1 25 25 129.34(6) ?
    B4 Na1 Mg1 13_544 25 50.66(6) ?
    B2 Na1 Mg1 25 13_544 133.07(7) ?
    B2 Na1 Mg1 13_544 13_544 46.93(7) ?
    B2 Na1 Mg1 34_544 13_544 46.93(7) ?
    B2 Na1 Mg1 10 13_544 133.07(7) ?
    B1 Na1 Mg1 19_655 13_544 78.66(6) ?
    B1 Na1 Mg1 22_655 13_544 101.34(6) ?
    B1 Na1 Mg1 4 13_544 78.66(6) ?
    B1 Na1 Mg1 . 13_544 101.35(6) ?
    Si2 Na1 Mg1 27_545 13_544 59.53(4) ?
    Si2 Na1 Mg1 15_554 13_544 120.47(4) ?
    Si2 Na1 Mg1 25 13_544 59.53(4) ?
    Si2 Na1 Mg1 13_544 13_544 120.47(4) ?
    B4 Na1 Mg1 27_545 13_544 50.66(6) ?
    B4 Na1 Mg1 15_554 13_544 129.34(6) ?
    B4 Na1 Mg1 25 13_544 50.66(6) ?
    B4 Na1 Mg1 13_544 13_544 129.34(6) ?
    Mg1 Na1 Mg1 25 13_544 180.00(13) ?
    B2 Mg1 B2 2 24 44.34(12) ?
    B2 Mg1 B2 2 23 46.53(12) ?
    B2 Mg1 B2 24 23 83.96(13) ?
    B2 Mg1 B2 2 22 101.12(17) ?
    B2 Mg1 B2 24 22 83.96(13) ?
    B2 Mg1 B2 23 22 83.96(13) ?
    B2 Mg1 B2 2 3 83.96(13) ?
    B2 Mg1 B2 24 3 101.12(17) ?
    B2 Mg1 B2 23 3 44.34(12) ?
    B2 Mg1 B2 22 3 46.53(12) ?
    B2 Mg1 B2 2 . 83.96(13) ?
    B2 Mg1 B2 24 . 46.52(12) ?
    B2 Mg1 B2 23 . 101.12(17) ?
    B2 Mg1 B2 22 . 44.34(12) ?
    B2 Mg1 B2 3 . 83.96(13) ?
    B2 Mg1 Si3 2 . 129.43(9) ?
    B2 Mg1 Si3 24 . 129.43(9) ?
    B2 Mg1 Si3 23 . 129.43(9) ?
    B2 Mg1 Si3 22 . 129.43(9) ?
    B2 Mg1 Si3 3 . 129.43(9) ?
    B2 Mg1 Si3 . . 129.43(9) ?
    B2 Mg1 B4 2 31 85.59(9) ?
    B2 Mg1 B4 24 31 43.37(9) ?
    B2 Mg1 B4 23 31 127.11(15) ?
    B2 Mg1 B4 22 31 85.59(9) ?
    B2 Mg1 B4 3 31 127.11(15) ?
    B2 Mg1 B4 . 31 43.37(9) ?
    Si3 Mg1 B4 . 31 96.04(11) ?
    B2 Mg1 B4 2 32_445 43.37(9) ?
    B2 Mg1 B4 24 32_445 85.59(9) ?
    B2 Mg1 B4 23 32_445 43.37(9) ?
    B2 Mg1 B4 22 32_445 127.11(15) ?
    B2 Mg1 B4 3 32_445 85.59(9) ?
    B2 Mg1 B4 . 32_445 127.11(15) ?
    Si3 Mg1 B4 . 32_445 96.04(11) ?
    B4 Mg1 B4 31 32_445 118.91(4) ?
    B2 Mg1 B4 2 33_545 127.11(15) ?
    B2 Mg1 B4 24 33_545 127.11(15) ?
    B2 Mg1 B4 23 33_545 85.59(9) ?
    B2 Mg1 B4 22 33_545 43.37(9) ?
    B2 Mg1 B4 3 33_545 43.37(9) ?
    B2 Mg1 B4 . 33_545 85.59(9) ?
    Si3 Mg1 B4 . 33_545 96.04(11) ?
    B4 Mg1 B4 31 33_545 118.91(4) ?
    B4 Mg1 B4 32_445 33_545 118.91(4) ?
    B2 Mg1 Si2 2 31 112.42(6) ?
    B2 Mg1 Si2 24 31 82.24(6) ?
    B2 Mg1 Si2 23 31 157.19(6) ?
    B2 Mg1 Si2 22 31 112.42(6) ?
    B2 Mg1 Si2 3 31 157.19(6) ?
    B2 Mg1 Si2 . 31 82.24(6) ?
    Si3 Mg1 Si2 . 31 52.19(6) ?
    B4 Mg1 Si2 31 31 43.85(8) ?
    B4 Mg1 Si2 32_445 31 117.22(8) ?
    B4 Mg1 Si2 33_545 31 117.22(8) ?
    B2 Mg1 Si2 2 33_545 157.19(6) ?
    B2 Mg1 Si2 24 33_545 157.19(6) ?
    B2 Mg1 Si2 23 33_545 112.42(6) ?
    B2 Mg1 Si2 22 33_545 82.24(6) ?
    B2 Mg1 Si2 3 33_545 82.24(6) ?
    B2 Mg1 Si2 . 33_545 112.42(6) ?
    Si3 Mg1 Si2 . 33_545 52.19(6) ?
    B4 Mg1 Si2 31 33_545 117.22(8) ?
    B4 Mg1 Si2 32_445 33_545 117.21(8) ?
    B4 Mg1 Si2 33_545 33_545 43.85(8) ?
    Si2 Mg1 Si2 31 33_545 86.35(8) ?
    B3 B1 B2 27_445 10 108.06(16) ?
    B3 B1 B1 27_445 11 107.43(15) ?
    B2 B1 B1 10 11 60.40(13) ?
    B3 B1 B2 27_445 3 60.52(15) ?
    B2 B1 B2 10 3 108.83(15) ?
    B1 B1 B2 11 3 59.60(13) ?
    B3 B1 B4 27_445 15_554 59.85(16) ?
    B2 B1 B4 10 15_554 60.63(15) ?
    B1 B1 B4 11 15_554 108.74(15) ?
    B2 B1 B4 3 15_554 109.26(16) ?
    B3 B1 Si2 27_445 25 110.42(15) ?
    B2 B1 Si2 10 25 136.22(14) ?
    B1 B1 Si2 11 25 123.70(8) ?
    B2 B1 Si2 3 25 107.77(13) ?
    B4 B1 Si2 15_554 25 125.94(15) ?
    B3 B1 Na1 27_445 . 125.76(15) ?
    B2 B1 Na1 10 . 70.74(10) ?
    B1 B1 Na1 11 . 116.13(15) ?
    B2 B1 Na1 3 . 173.69(13) ?
    B4 B1 Na1 15_554 . 76.20(11) ?
    Si2 B1 Na1 25 . 70.23(6) ?
    B3 B1 B5 27_445 . 26.44(12) ?
    B2 B1 B5 10 . 134.42(13) ?
    B1 B1 B5 11 . 118.8(4) ?
    B2 B1 B5 3 . 60.4(4) ?
    B4 B1 B5 15_554 . 80.5(2) ?
    Si2 B1 B5 25 . 85.06(18) ?
    Na1 B1 B5 . . 124.6(4) ?
    B3 B1 Na1 27_445 9 99.62(14) ?
    B2 B1 Na1 10 9 99.93(10) ?
    B1 B1 Na1 11 9 39.67(11) ?
    B2 B1 Na1 3 9 39.15(8) ?
    B4 B1 Na1 15_554 9 139.11(13) ?
    Si2 B1 Na1 25 9 93.52(7) ?
    Na1 B1 Na1 . 9 134.55(7) ?
    B5 B1 Na1 . 9 94.3(3) ?
    B3 B1 B5 27_445 25 102.63(12) ?
    B2 B1 B5 10 25 23.0(2) ?
    B1 B1 B5 11 25 39.4(2) ?
    B2 B1 B5 3 25 86.6(2) ?
    B4 B1 B5 15_554 25 72.9(2) ?
    Si2 B1 B5 25 25 146.89(9) ?
    Na1 B1 B5 . 25 92.17(19) ?
    B5 B1 B5 . 25 127.32(17) ?
    Na1 B1 B5 9 25 78.9(2) ?
    B3 B1 B5 27_445 19 45.13(19) ?
    B2 B1 B5 10 19 127.76(14) ?
    B1 B1 B5 11 19 151.4(2) ?
    B2 B1 B5 3 19 93.9(2) ?
    B4 B1 B5 15_554 19 67.63(14) ?
    Si2 B1 B5 25 19 71.88(9) ?
    Na1 B1 B5 . 19 91.1(2) ?
    B5 B1 B5 . 19 33.5(6) ?
    Na1 B1 B5 9 19 124.81(18) ?
    B5 B1 B5 25 19 138.30(13) ?
    B3 B1 Na1 27_445 3_665 58.43(12) ?
    B2 B1 Na1 10 3_665 59.13(9) ?
    B1 B1 Na1 11 3_665 105.05(8) ?
    B2 B1 Na1 3 3_665 105.67(11) ?
    B4 B1 Na1 15_554 3_665 4.27(10) ?
    Si2 B1 Na1 25 3_665 130.03(8) ?
    Na1 B1 Na1 . 3_665 79.66(5) ?
    B5 B1 Na1 . 3_665 80.33(15) ?
    Na1 B1 Na1 9 3_665 134.85(5) ?
    B5 B1 Na1 25 3_665 70.00(18) ?
    B5 B1 Na1 19 3_665 69.77(5) ?
    B2 B2 B1 22 10_455 131.14(10) ?
    B2 B2 B1 22 2 111.97(10) ?
    B1 B2 B1 10_455 2 60.00(14) ?
    B2 B2 B3 22 25 106.92(13) ?
    B1 B2 B3 10_455 25 106.68(18) ?
    B1 B2 B3 2 25 59.15(14) ?
    B2 B2 B4 22 31 136.84(12) ?
    B1 B2 B4 10_455 31 60.14(13) ?
    B1 B2 B4 2 31 108.04(17) ?
    B3 B2 B4 25 31 106.97(16) ?
    B2 B2 B2 22 24 120.0000(10)
                              ?
    B1 B2 B2 10_455 24 107.39(10) ?
    B1 B2 B2 2 24 107.25(10) ?
    B3 B2 B2 25 24 59.51(9) ?
    B4 B2 B2 31 24 59.65(9) ?
    B2 B2 Mg1 22 . 67.83(6) ?
    B1 B2 Mg1 10_455 . 127.40(14) ?
    B1 B2 Mg1 2 . 171.03(15) ?
    B3 B2 Mg1 25 . 112.01(15) ?
    B4 B2 Mg1 31 . 75.16(13) ?
    B2 B2 Mg1 24 . 66.74(6) ?
    B2 B2 B5 22 . 71.01(12) ?
    B1 B2 B5 10_455 . 142.0(3) ?
    B1 B2 B5 2 . 83.9(3) ?
    B3 B2 B5 25 . 37.8(2) ?
    B4 B2 B5 31 . 129.70(16) ?
    B2 B2 B5 24 . 70.08(13) ?
    Mg1 B2 B5 . . 87.7(3) ?
    B2 B2 Na1 22 7_455 71.62(5) ?
    B1 B2 Na1 10_455 7_455 71.82(10) ?
    B1 B2 Na1 2 7_455 116.66(12) ?
    B3 B2 Na1 25 7_455 175.02(13) ?
    B4 B2 Na1 31 7_455 76.58(10) ?
    B2 B2 Na1 24 7_455 125.43(5) ?
    Mg1 B2 Na1 . 7_455 72.08(8) ?
    B5 B2 Na1 . 7_455 142.00(18) ?
    B2 B2 Na1 22 8_445 113.62(3) ?
    B1 B2 Na1 10_455 8_445 98.99(11) ?
    B1 B2 Na1 2 8_445 131.77(12) ?
    B3 B2 Na1 25 8_445 92.82(10) ?
    B4 B2 Na1 31 8_445 39.10(9) ?
    B2 B2 Na1 24 8_445 33.32(3) ?
    Mg1 B2 Na1 . 8_445 46.23(4) ?
    B5 B2 Na1 . 8_445 96.5(2) ?
    Na1 B2 Na1 7_455 8_445 92.11(5) ?
    B2 B2 B5 22 25_455 157.80(15) ?
    B1 B2 B5 10_455 25_455 29.13(9) ?
    B1 B2 B5 2 25_455 69.9(2) ?
    B3 B2 B5 25 25_455 93.1(3) ?
    B4 B2 B5 31 25_455 38.8(2) ?
    B2 B2 B5 24 25_455 78.28(3) ?
    Mg1 B2 B5 . 25_455 113.9(2) ?
    B5 B2 B5 . 25_455 130.32(9) ?
    Na1 B2 B5 7_455 25_455 87.6(2) ?
    Na1 B2 B5 8_445 25_455 73.92(14) ?
    B2 B2 Na1 22 2 111.07(3) ?
    B1 B2 Na1 10_455 2 57.51(9) ?
    B1 B2 Na1 2 2 3.84(8) ?
    B3 B2 Na1 25 2 62.97(11) ?
    B4 B2 Na1 31 2 107.75(13) ?
    B2 B2 Na1 24 2 110.53(3) ?
    Mg1 B2 Na1 . 2 174.62(10) ?
    B5 B2 Na1 . 2 87.0(3) ?
    Na1 B2 Na1 7_455 2 112.83(6) ?
    Na1 B2 Na1 8_445 2 133.76(6) ?
    B5 B2 Na1 25_455 2 69.2(2) ?
    B5 B3 B1 25 26 125.38(12) ?
    B5 B3 B1 25 10 125.38(12) ?
    B1 B3 B1 26 10 109.1(2) ?
    B5 B3 B4 25 31_655 144.1(7) ?
    B1 B3 B4 26 31_655 60.74(14) ?
    B1 B3 B4 10 31_655 60.74(14) ?
    B5 B3 B2 25 25 101.0(6) ?
    B1 B3 B2 26 25 60.33(12) ?
    B1 B3 B2 10 25 109.4(2) ?
    B4 B3 B2 31_655 25 109.8(2) ?
    B5 B3 B2 25 12 101.0(6) ?
    B1 B3 B2 26 12 109.4(2) ?
    B1 B3 B2 10 12 60.33(12) ?
    B4 B3 B2 31_655 12 109.8(2) ?
    B2 B3 B2 25 12 60.99(18) ?
    B5 B3 Si1 25 25 14.9(6) ?
    B1 B3 Si1 26 25 123.43(12) ?
    B1 B3 Si1 10 25 123.43(12) ?
    B4 B3 Si1 31_655 25 129.2(2) ?
    B2 B3 Si1 25 25 113.5(2) ?
    B2 B3 Si1 12 25 113.5(2) ?
    B5 B3 B5 25 7 45.3(8) ?
    B1 B3 B5 26 7 112.55(16) ?
    B1 B3 B5 10 7 112.55(16) ?
    B4 B3 B5 31_655 7 98.8(3) ?
    B2 B3 B5 25 7 136.96(19) ?
    B2 B3 B5 12 7 136.96(19) ?
    Si1 B3 B5 25 7 30.4(3) ?
    B5 B3 Na1 25 7 122.5(5) ?
    B1 B3 Na1 26 7 99.85(16) ?
    B1 B3 Na1 10 7 33.59(11) ?
    B4 B3 Na1 31_655 7 39.37(5) ?
    B2 B3 Na1 25 7 133.94(17) ?
    B2 B3 Na1 12 7 93.92(11) ?
    Si1 B3 Na1 25 7 111.86(14) ?
    B5 B3 Na1 7 7 88.28(16) ?
    B5 B3 Na1 25 8_545 122.5(5) ?
    B1 B3 Na1 26 8_545 33.59(11) ?
    B1 B3 Na1 10 8_545 99.85(16) ?
    B4 B3 Na1 31_655 8_545 39.37(5) ?
    B2 B3 Na1 25 8_545 93.92(11) ?
    B2 B3 Na1 12 8_545 133.94(17) ?
    Si1 B3 Na1 25 8_545 111.86(14) ?
    B5 B3 Na1 7 8_545 88.28(16) ?
    Na1 B3 Na1 7 8_545 76.09(7) ?
    B5 B3 Na1 25 . 101.0(6) ?
    B1 B3 Na1 26 . 57.83(11) ?
    B1 B3 Na1 10 . 111.50(15) ?
    B4 B3 Na1 31_655 . 108.78(14) ?
    B2 B3 Na1 25 . 3.02(8) ?
    B2 B3 Na1 12 . 63.98(11) ?
    Si1 B3 Na1 25 . 113.12(15) ?
    B5 B3 Na1 7 . 135.32(13) ?
    Na1 B3 Na1 7 . 134.78(8) ?
    Na1 B3 Na1 8_545 . 91.40(4) ?
    B5 B3 Na1 25 2_655 101.0(6) ?
    B1 B3 Na1 26 2_655 111.50(15) ?
    B1 B3 Na1 10 2_655 57.83(11) ?
    B4 B3 Na1 31_655 2_655 108.78(14) ?
    B2 B3 Na1 25 2_655 63.98(11) ?
    B2 B3 Na1 12 2_655 3.02(8) ?
    Si1 B3 Na1 25 2_655 113.12(15) ?
    B5 B3 Na1 7 2_655 135.32(13) ?
    Na1 B3 Na1 7 2_655 91.40(4) ?
    Na1 B3 Na1 8_545 2_655 134.78(8) ?
    Na1 B3 Na1 . 2_655 66.97(5) ?
    B3 B4 B1 31_655 8 59.41(12) ?
    B3 B4 B1 31_655 28 59.41(12) ?
    B1 B4 B1 8 28 107.0(2) ?
    B3 B4 B2 31_655 18 106.60(19) ?
    B1 B4 B2 8 18 59.22(12) ?
    B1 B4 B2 28 18 107.49(19) ?
    B3 B4 B2 31_655 31 106.60(19) ?
    B1 B4 B2 8 31 107.49(19) ?
    B1 B4 B2 28 31 59.22(12) ?
    B2 B4 B2 18 31 60.69(17) ?
    B3 B4 Si2 31_655 . 116.8(2) ?
    B1 B4 Si2 8 . 120.31(12) ?
    B1 B4 Si2 28 . 120.31(12) ?
    B2 B4 Si2 18 . 126.71(16) ?
    B2 B4 Si2 31 . 126.71(16) ?
    B3 B4 Mg1 31_655 31 165.7(2) ?
    B1 B4 Mg1 8 31 114.65(14) ?
    B1 B4 Mg1 28 31 114.65(14) ?
    B2 B4 Mg1 18 31 61.46(13) ?
    B2 B4 Mg1 31 31 61.46(13) ?
    Si2 B4 Mg1 . 31 77.46(13) ?
    B3 B4 Na1 31_655 7_455 117.95(7) ?
    B1 B4 Na1 8 7_455 173.12(16) ?
    B1 B4 Na1 28 7_455 67.24(8) ?
    B2 B4 Na1 18 7_455 118.03(15) ?
    B2 B4 Na1 31 7_455 66.59(8) ?
    Si2 B4 Na1 . 7_455 66.54(6) ?
    Mg1 B4 Na1 31 7_455 66.25(7) ?
    B3 B4 Na1 31_655 8 117.95(7) ?
    B1 B4 Na1 8 8 67.24(8) ?
    B1 B4 Na1 28 8 173.12(16) ?
    B2 B4 Na1 18 8 66.59(8) ?
    B2 B4 Na1 31 8 118.03(15) ?
    Si2 B4 Na1 . 8 66.54(6) ?
    Mg1 B4 Na1 31 8 66.25(7) ?
    Na1 B4 Na1 7_455 8 118.24(11) ?
    B3 B4 B5 31_655 7 17.4(4) ?
    B1 B4 B5 8 7 66.8(2) ?
    B1 B4 B5 28 7 66.8(2) ?
    B2 B4 B5 18 7 121.1(3) ?
    B2 B4 B5 31 7 121.1(3) ?
    Si2 B4 B5 . 7 99.4(4) ?
    Mg1 B4 B5 31 7 176.9(4) ?
    Na1 B4 B5 7_455 7 112.64(15) ?
    Na1 B4 B5 8 7 112.64(15) ?
    B3 B4 B5 31_655 25 55.0(3) ?
    B1 B4 B5 8 25 87.8(2) ?
    B1 B4 B5 28 25 87.8(2) ?
    B2 B4 B5 18 25 146.20(15) ?
    B2 B4 B5 31 25 146.20(15) ?
    Si2 B4 B5 . 25 61.8(3) ?
    Mg1 B4 B5 31 25 139.3(3) ?
    Na1 B4 B5 7_455 25 95.59(14) ?
    Na1 B4 B5 8 25 95.59(14) ?
    B5 B4 B5 7 25 37.6(6) ?
    B3 B4 B5 31_655 31 108.0(2) ?
    B1 B4 B5 8 31 82.20(16) ?
    B1 B4 B5 28 31 82.20(16) ?
    B2 B4 B5 18 31 30.37(9) ?
    B2 B4 B5 31 31 30.37(9) ?
    Si2 B4 B5 . 31 135.2(2) ?
    Mg1 B4 B5 31 31 57.7(2) ?
    Na1 B4 B5 7_455 31 93.09(12) ?
    Na1 B4 B5 8 31 93.09(12) ?
    B5 B4 B5 7 31 125.4(2) ?
    B5 B4 B5 25 31 163.0(4) ?
    Si1 B5 B3 . 27_445 105.6(7) ?
    Si1 B5 B3 . 26_455 105.6(7) ?
    B3 B5 B3 27_445 26_455 113.0(6) ?
    Si1 B5 B3 . 25 105.6(7) ?
    B3 B5 B3 27_445 25 113.0(6) ?
    B3 B5 B3 26_455 25 113.0(6) ?
    Si1 B5 Si1 . 19 0.0 ?
    B3 B5 Si1 27_445 19 105.6(7) ?
    B3 B5 Si1 26_455 19 105.6(7) ?
    B3 B5 Si1 25 19 105.6(7) ?
    Si1 B5 B5 . 19 0.0000(10)
                            ?
    B3 B5 B5 27_445 19 105.6(7) ?
    B3 B5 B5 26_455 19 105.6(7) ?
    B3 B5 B5 25 19 105.6(7) ?
    Si1 B5 B5 19 19 0.0 ?
    Si1 B5 B2 . . 138.2(3) ?
    B3 B5 B2 27_445 . 77.9(5) ?
    B3 B5 B2 26_455 . 111.0(9) ?
    B3 B5 B2 25 . 41.2(4) ?
    Si1 B5 B2 19 . 138.2(3) ?
    B5 B5 B2 19 . 138.2(3) ?
    Si1 B5 B2 . 22 138.2(3) ?
    B3 B5 B2 27_445 22 41.2(4) ?
    B3 B5 B2 26_455 22 111.1(9) ?
    B3 B5 B2 25 22 77.9(5) ?
    Si1 B5 B2 19 22 138.2(3) ?
    B5 B5 B2 19 22 138.2(3) ?
    B2 B5 B2 . 22 38.0(2) ?
    Si1 B5 B2 . 3 138.2(3) ?
    B3 B5 B2 27_445 3 41.2(4) ?
    B3 B5 B2 26_455 3 77.9(5) ?
    B3 B5 B2 25 3 111.1(9) ?
    Si1 B5 B2 19 3 138.2(3) ?
    B5 B5 B2 19 3 138.2(3) ?
    B2 B5 B2 . 3 70.5(5) ?
    B2 B5 B2 22 3 39.8(3) ?
    Si1 B5 B2 . 24 138.2(3) ?
    B3 B5 B2 27_445 24 111.0(9) ?
    B3 B5 B2 26_455 24 77.9(5) ?
    B3 B5 B2 25 24 41.2(4) ?
    Si1 B5 B2 19 24 138.2(3) ?
    B5 B5 B2 19 24 138.2(3) ?
    B2 B5 B2 . 24 39.8(3) ?
    B2 B5 B2 22 24 70.5(5) ?
    B2 B5 B2 3 24 83.5(6) ?
    Si1 B5 B2 . 23 138.2(3) ?
    B3 B5 B2 27_445 23 77.9(5) ?
    B3 B5 B2 26_455 23 41.2(4) ?
    B3 B5 B2 25 23 111.1(9) ?
    Si1 B5 B2 19 23 138.2(3) ?
    B5 B5 B2 19 23 138.2(3) ?
    B2 B5 B2 . 23 83.5(6) ?
    B2 B5 B2 22 23 70.5(5) ?
    B2 B5 B2 3 23 38.0(2) ?
    B2 B5 B2 24 23 70.5(5) ?
    Si1 B5 B2 . 2 138.2(3) ?
    B3 B5 B2 27_445 2 111.1(9) ?
    B3 B5 B2 26_455 2 41.2(4) ?
    B3 B5 B2 25 2 77.9(5) ?
    Si1 B5 B2 19 2 138.2(3) ?
    B5 B5 B2 19 2 138.2(3) ?
    B2 B5 B2 . 2 70.5(5) ?
    B2 B5 B2 22 2 83.5(6) ?
    B2 B5 B2 3 2 70.5(5) ?
    B2 B5 B2 24 2 38.0(2) ?
    B2 B5 B2 23 2 39.8(3) ?
    B5 Si1 Si1 . 19 180.0 ?
    B5 Si1 B3 . 27_445 59.53(17) ?
    Si1 Si1 B3 19 27_445 120.47(17) ?
    B5 Si1 B3 . 26_455 59.53(17) ?
    Si1 Si1 B3 19 26_455 120.47(17) ?
    B3 Si1 B3 27_445 26_455 96.6(2) ?
    B5 Si1 B3 . 25 59.53(17) ?
    Si1 Si1 B3 19 25 120.47(17) ?
    B3 Si1 B3 27_445 25 96.6(2) ?
    B3 Si1 B3 26_455 25 96.6(2) ?
    B5 Si1 B5 . 19 180.0 ?
    Si1 Si1 B5 19 19 0.0 ?
    B3 Si1 B5 27_445 19 120.47(17) ?
    B3 Si1 B5 26_455 19 120.47(17) ?
    B3 Si1 B5 25 19 120.47(17) ?
    B5 Si1 Na1 . 3 98.18(5) ?
    Si1 Si1 Na1 19 3 81.82(5) ?
    B3 Si1 Na1 27_445 3 144.19(12) ?
    B3 Si1 Na1 26_455 3 48.18(10) ?
    B3 Si1 Na1 25 3 94.136(18) ?
    B5 Si1 Na1 19 3 81.82(5) ?
    B5 Si1 Na1 . 3_665 98.18(5) ?
    Si1 Si1 Na1 19 3_665 81.82(5) ?
    B3 Si1 Na1 27_445 3_665 48.18(10) ?
    B3 Si1 Na1 26_455 3_665 144.19(12) ?
    B3 Si1 Na1 25 3_665 94.136(18) ?
    B5 Si1 Na1 19 3_665 81.82(5) ?
    Na1 Si1 Na1 3 3_665 163.65(11) ?
    B5 Si1 Na1 . 1_455 98.18(5) ?
    Si1 Si1 Na1 19 1_455 81.82(5) ?
    B3 Si1 Na1 27_445 1_455 144.19(12) ?
    B3 Si1 Na1 26_455 1_455 94.135(18) ?
    B3 Si1 Na1 25 1_455 48.18(10) ?
    B5 Si1 Na1 19 1_455 81.82(5) ?
    Na1 Si1 Na1 3 1_455 59.328(9) ?
    Na1 Si1 Na1 3_665 1_455 118.01(3) ?
    B5 Si1 Na1 . 2_545 98.18(5) ?
    Si1 Si1 Na1 19 2_545 81.82(5) ?
    B3 Si1 Na1 27_445 2_545 94.137(18) ?
    B3 Si1 Na1 26_455 2_545 48.19(10) ?
    B3 Si1 Na1 25 2_545 144.19(12) ?
    B5 Si1 Na1 19 2_545 81.82(5) ?
    Na1 Si1 Na1 3 2_545 59.328(9) ?
    Na1 Si1 Na1 3_665 2_545 118.01(3) ?
    Na1 Si1 Na1 1_455 2_545 118.01(3) ?
    B5 Si1 Na1 . . 98.18(5) ?
    Si1 Si1 Na1 19 . 81.82(5) ?
    B3 Si1 Na1 27_445 . 48.19(10) ?
    B3 Si1 Na1 26_455 . 94.137(18) ?
    B3 Si1 Na1 25 . 144.19(12) ?
    B5 Si1 Na1 19 . 81.82(5) ?
    Na1 Si1 Na1 3 . 118.01(3) ?
    Na1 Si1 Na1 3_665 . 59.328(9) ?
    Na1 Si1 Na1 1_455 . 163.65(11) ?
    Na1 Si1 Na1 2_545 . 59.329(9) ?
    B5 Si1 Na1 . 2 98.18(5) ?
    Si1 Si1 Na1 19 2 81.82(5) ?
    B3 Si1 Na1 27_445 2 94.135(18) ?
    B3 Si1 Na1 26_455 2 144.19(12) ?
    B3 Si1 Na1 25 2 48.18(10) ?
    B5 Si1 Na1 19 2 81.82(5) ?
    Na1 Si1 Na1 3 2 118.01(3) ?
    Na1 Si1 Na1 3_665 2 59.328(9) ?
    Na1 Si1 Na1 1_455 2 59.328(9) ?
    Na1 Si1 Na1 2_545 2 163.65(11) ?
    Na1 Si1 Na1 . 2 118.01(3) ?
    B1 Si2 B1 25 12 99.44(13) ?
    B1 Si2 B4 25 . 112.65(8) ?
    B1 Si2 B4 12 . 112.65(8) ?
    B1 Si2 Si3 25 31 110.23(7) ?
    B1 Si2 Si3 12 31 110.23(7) ?
    B4 Si2 Si3 . 31 111.12(10) ?
    B1 Si2 Na1 25 8 166.61(7) ?
    B1 Si2 Na1 12 8 67.56(6) ?
    B4 Si2 Na1 . 8 71.60(4) ?
    Si3 Si2 Na1 31 8 78.52(2) ?
    B1 Si2 Na1 25 7_455 67.56(6) ?
    B1 Si2 Na1 12 7_455 166.61(7) ?
    B4 Si2 Na1 . 7_455 71.60(4) ?
    Si3 Si2 Na1 31 7_455 78.52(2) ?
    Na1 Si2 Na1 8 7_455 125.18(3) ?
    B1 Si2 Mg1 25 31 130.08(7) ?
    B1 Si2 Mg1 12 31 130.08(6) ?
    B4 Si2 Mg1 . 31 58.69(11) ?
    Si3 Si2 Mg1 31 31 52.42(7) ?
    Na1 Si2 Mg1 8 31 63.235(15) ?
    Na1 Si2 Mg1 7_455 31 63.235(15) ?
    B1 Si2 B5 25 25 60.03(17) ?
    B1 Si2 B5 12 25 60.03(17) ?
    B4 Si2 B5 . 25 87.2(3) ?
    Si3 Si2 B5 31 25 161.7(3) ?
    Na1 Si2 B5 8 25 108.61(12) ?
    Na1 Si2 B5 7_455 25 108.61(12) ?
    Mg1 Si2 B5 31 25 145.8(3) ?
    B1 Si2 B5 25 7 80.55(17) ?
    B1 Si2 B5 12 7 80.55(17) ?
    B4 Si2 B5 . 7 51.3(3) ?
    Si3 Si2 B5 31 7 162.4(2) ?
    Na1 Si2 B5 8 7 93.66(11) ?
    Na1 Si2 B5 7_455 7 93.66(11) ?
    Mg1 Si2 B5 31 7 110.0(2) ?
    B5 Si2 B5 25 7 35.9(6) ?
    B1 Si2 Na1 25 3_665 59.92(6) ?
    B1 Si2 Na1 12 3_665 59.92(6) ?
    B4 Si2 Na1 . 3_665 165.73(10) ?
    Si3 Si2 Na1 31 3_665 83.15(4) ?
    Na1 Si2 Na1 8 3_665 112.858(15) ?
    Na1 Si2 Na1 7_455 3_665 112.858(15) ?
    Mg1 Si2 Na1 31 3_665 135.57(6) ?
    B5 Si2 Na1 25 3_665 78.6(3) ?
    B5 Si2 Na1 7 3_665 114.5(2) ?
    B1 Si2 Na1 25 9_565 123.16(7) ?
    B1 Si2 Na1 12 9_565 123.16(7) ?
    B4 Si2 Na1 . 9_565 85.66(9) ?
    Si3 Si2 Na1 31 9_565 25.46(4) ?
    Na1 Si2 Na1 8 9_565 69.017(15) ?
    Na1 Si2 Na1 7_455 9_565 69.017(15) ?
    Mg1 Si2 Na1 31 9_565 26.96(6) ?
    B5 Si2 Na1 25 9_565 172.8(3) ?
    B5 Si2 Na1 7 9_565 136.9(2) ?
    Na1 Si2 Na1 3_665 9_565 108.610(15) ?
    Si3 Si3 Si2 19_556 31 104.62(4) y
    Si3 Si3 Si2 19_556 32_445 104.61(4) ?
    Si2 Si3 Si2 31 32_445 113.86(3) y
    Si3 Si3 Si2 19_556 33_545 104.61(4) ?
    Si2 Si3 Si2 31 33_545 113.86(3) ?
    Si2 Si3 Si2 32_445 33_545 113.86(3) ?
    Si3 Si3 Mg1 19_556 . 180.0 ?
    Si2 Si3 Mg1 31 . 75.38(4) ?
    Si2 Si3 Mg1 32_445 . 75.39(4) ?
    Si2 Si3 Mg1 33_545 . 75.39(4) ?
    Si3 Si3 Na1 19_556 9 118.76(3) ?
    Si2 Si3 Na1 31 9 136.62(7) ?
    Si2 Si3 Na1 32_445 9 56.938(18) ?
    Si2 Si3 Na1 33_545 9 56.938(18) ?
    Mg1 Si3 Na1 . 9 61.24(3) ?
    Si3 Si3 Na1 19_556 8_445 118.76(3) ?
    Si2 Si3 Na1 31 8_445 56.938(18) ?
    Si2 Si3 Na1 32_445 8_445 56.940(18) ?
    Si2 Si3 Na1 33_545 8_445 136.62(7) ?
    Mg1 Si3 Na1 . 8_445 61.24(3) ?
    Na1 Si3 Na1 9 8_445 98.79(3) ?
    Si3 Si3 Na1 19_556 7_455 118.76(3) ?
    Si2 Si3 Na1 31 7_455 56.938(18) ?
    Si2 Si3 Na1 32_445 7_455 136.62(7) ?
    Si2 Si3 Na1 33_545 7_455 56.940(18) ?
    Mg1 Si3 Na1 . 7_455 61.24(3) ?
    Na1 Si3 Na1 9 7_455 98.79(3) ?
    Na1 Si3 Na1 8_445 7_455 98.78(3) ?
    Si3 Si3 Na1 19_556 15 36.851(12) ?
    Si2 Si3 Na1 31 15 67.76(3) ?
    Si2 Si3 Na1 32_445 15 119.48(4) ?
    Si2 Si3 Na1 33_545 15 119.48(4) ?
    Mg1 Si3 Na1 . 15 143.149(12) ?
    Na1 Si3 Na1 9 15 155.61(4) ?
    Na1 Si3 Na1 8_445 15 97.015(14) ?
    Na1 Si3 Na1 7_455 15 97.015(14) ?
    Si3 Si3 Na1 19_556 14_545 36.852(12) ?
    Si2 Si3 Na1 31 14_545 119.48(4) ?
    Si2 Si3 Na1 32_445 14_545 119.48(4) ?
    Si2 Si3 Na1 33_545 14_545 67.76(3) ?
    Mg1 Si3 Na1 . 14_545 143.148(12) ?
    Na1 Si3 Na1 9 14_545 97.015(14) ?
    Na1 Si3 Na1 8_445 14_545 155.61(4) ?
    Na1 Si3 Na1 7_455 14_545 97.016(14) ?
    Na1 Si3 Na1 15 14_545 62.58(2) ?
    Si3 Si3 Na1 19_556 13_445 36.852(12) ?
    Si2 Si3 Na1 31 13_445 119.48(4) ?
    Si2 Si3 Na1 32_445 13_445 67.76(3) ?
    Si2 Si3 Na1 33_545 13_445 119.48(4) ?
    Mg1 Si3 Na1 . 13_445 143.148(12) ?
    Na1 Si3 Na1 9 13_445 97.015(14) ?
    Na1 Si3 Na1 8_445 13_445 97.016(14) ?
    Na1 Si3 Na1 7_455 13_445 155.61(4) ?
    Na1 Si3 Na1 15 13_445 62.58(2) ?
    Na1 Si3 Na1 14_545 13_445 62.58(2) ?
_shelx_space_group_comment
;
The symmetry employed for this shelxl refinement is uniquely defined
by the following loop, which should always be used as a source of
symmetry information in preference to the above space-group names.
They are only intended as comments.
;
_shelx_estimated_absorpt_T_min     0.871
_shelx_estimated_absorpt_T_max     0.983
_shelx_hkl_file
;
   1  -2   0   47.02    2.41
   1  -2   0   46.02    2.13
   1   1   0   40.74    2.25
   1  -2   0   45.59    2.28
  -2   1   0   48.20    2.35
   2  -1   0   45.81    2.20
  -1   2   0   44.71    2.37
  -1  -1   0   41.76    2.18
  -1   2   0   44.08    2.35
  -3   3   0  143.69    5.27
   0  -3   0  120.37    5.24
   0  -3   0  119.55    5.40
   0   3   0  125.60    5.37
  -3   0   0  137.24    5.15
   3  -3   0  131.67    5.27
   3  -3   0  131.51    5.28
   0   3   0  119.35    5.39
   2   2   0 3845.76  119.89
   2  -4   0 4018.74  120.07
   2  -4   0 4113.70  120.16
   2  -4   0 3959.07  119.89
  -4   2   0 4227.41  120.08
   2   2   0 3964.96  119.89
   2  -4   0 4001.61  120.06
   4  -2   0 3867.74  120.12
   4  -2   0 3894.29  119.87
  -2   4   0 4113.44  120.17
  -2   4   0 4130.49  120.11
  -2  -2   0 3820.37  119.81
   4  -5   0  385.03   12.99
   1   4   0  376.51   13.09
  -5   1   0  385.68   12.91
   1   4   0  354.31   13.04
   4  -5   0  395.11   13.08
   4  -5   0  404.63   12.75
   5  -1   0  346.79   12.66
  -1  -4   0  360.29   13.07
  -1  -4   0  340.49   12.87
  -4   5   0  422.92   12.81
  -5   4   0  399.39   13.09
   1  -5   0  379.84   13.25
   1  -5   0  368.41   13.28
  -1   5   0  378.26   13.25
  -1   5   0  390.56   13.41
   5  -4   0  369.58   13.20
   5  -4   0  383.28   13.11
   3  -6   0 4028.78  126.11
   3  -6   0 4366.87  126.63
   3  -6   0 4135.89  126.38
  -6   3   0 4358.36  126.53
   3  -6   0 4295.67  126.53
   3   3   0 4121.46  126.17
  -3   6   0 4310.82  126.52
   6  -3   0 4042.98  126.13
   6  -3   0 3999.47  126.51
  -3   6   0 4387.77  126.69
  -3  -3   0 4038.74  126.06
   0  -6   0 3973.55  123.84
   0  -6   0 4141.09  124.11
  -6   6   0 4148.32  123.59
   0   6   0 4006.58  123.87
  -6   0   0 4166.97  123.47
   6  -6   0 4119.19  124.08
   6  -6   0 4189.71  123.96
   0   6   0 3966.34  123.97
   2   5   0    8.08    2.97
   5  -7   0    6.35    2.48
  -7   2   0   10.01    3.00
   2   5   0   12.28    3.38
   5  -7   0    6.79    2.64
   2   5   0   10.30    2.75
   5  -7   0    8.21    2.27
   5  -7   0   14.77    3.40
  -2  -5   0    8.03    2.67
  -2  -5   0    8.04    2.96
   7  -2   0    8.52    2.41
  -5   7   0    8.70    2.87
   2  -7   0   11.43    3.12
  -7   5   0    8.84    2.87
   2  -7   0   10.62    3.05
   7  -5   0    9.22    2.79
  -2   7   0   11.30    3.26
  -2   7   0    9.41    2.78
   7  -5   0    5.84    2.27
  -8   1   0 1301.30   41.80
   1   7   0 1325.10   42.24
   7  -8   0 1368.76   42.26
   1   7   0 1304.42   42.26
   7  -8   0 1328.13   45.24
  -7   8   0 1393.98   41.72
  -1  -7   0 1300.40   42.14
  -1  -7   0 1225.23   42.88
   8  -1   0 1268.19   41.35
   4  -8   0 1023.22   32.01
   4  -8   0  970.46   31.62
   4  -8   0  990.83   31.75
  -8   4   0  963.85   31.72
   4  -8   0  933.18   31.09
   8  -4   0  950.05   31.29
   8  -4   0  971.72   31.90
  -4   8   0 1020.73   31.87
  -4   8   0  954.97   31.86
   1  -8   0 1354.99   43.27
  -8   7   0 1327.94   42.75
   1  -8   0 1344.51   43.47
   8  -7   0 1364.42   43.10
  -7  -1   0 1336.07   42.49
  -1   8   0 1371.69   43.36
  -1   8   0 1316.53   43.33
   8  -7   0 1351.81   43.73
   3   6   0   52.03    5.35
   6  -9   0   54.75    5.32
   6  -9   0   54.48    5.92
   6  -9   0   57.79    5.50
   3   6   0   37.11    7.52
  -9   3   0   58.96    6.14
  -3  -6   0   53.58    6.45
  -3  -6   0   54.96    6.96
  -6   9   0   55.27    6.47
  -6   9   0   60.17    6.30
   9  -3   0   48.24    5.86
  -9   6   0   55.26    5.72
   3  -9   0   61.80    6.09
   6   3   0   58.55    6.13
  -3   9   0   56.87    5.94
   9  -6   0   60.44    5.50
   9  -6   0   55.47    5.89
  -3   9   0   45.81    5.35
  -9   9   0  174.30    9.05
   0  -9   0  158.90   11.60
   0  -9   0  168.93   10.95
   9  -9   0  180.31    9.70
   0   9   0  150.12   10.67
   0   9   0  168.04   11.27
   9  -9   0  180.21    9.85
   8 -10   0    5.68    3.82
 -10   2   0   15.44    4.54
   8 -10   0   17.57    4.44
   2   8   0    5.37    5.65
   2   8   0   19.66    7.70
  -2  -8   0   14.93    5.79
  10  -2   0    9.91    3.96
  -8  10   0   22.25    4.33
  -2  -8   0    7.35    4.76
   5 -10   0 3625.16  110.11
   5 -10   0 3512.64  109.37
 -10   5   0 3399.28  110.07
   5 -10   0 3696.01  110.27
   5 -10   0 3777.19  110.53
  10  -5   0 3502.48  110.36
  -5  10   0 3675.03  110.26
  -5  10   0 3620.16  110.36
  10  -5   0 3506.68  109.48
   8   2   0   12.32    6.03
   2 -10   0   19.18    6.25
   2 -10   0   16.80    5.35
 -10   8   0    9.96    3.99
  10  -8   0   12.11    4.37
  -2  10   0   20.93    5.60
  10  -8   0   11.69    4.29
  -2  10   0   11.07    5.14
   1  10   0  638.75   26.75
  10 -11   0  697.81   25.95
   1  10   0  680.32   26.72
  10 -11   0  689.71   25.66
 -11   1   0  687.81   25.24
  -1 -10   0  739.93   28.83
 -10  11   0  696.57   24.77
  -1 -10   0  645.51   27.07
   7 -11   0  191.87   10.19
   7 -11   0  199.98   11.25
   7 -11   0  184.37   10.97
 -11   4   0  194.24   10.25
   4   7   0  157.54   11.60
   4   7   0  188.94   11.73
  -7  11   0  203.04   11.97
  -4  -7   0  173.86   11.04
  11  -4   0  189.14   10.82
   4 -11   0  203.70   13.24
   4 -11   0  189.72   11.95
   4 -11   0  169.29   10.44
 -11   7   0  166.50   10.29
  -4  11   0  207.33   12.77
  11  -7   0  195.20   10.69
  11  -7   0  200.79   11.26
  -4  11   0  194.20   12.33
   1 -11   0  658.78   26.74
 -11  10   0  695.98   25.34
   1 -11   0  675.43   27.44
  -1  11   0  690.06   26.88
 -10  -1   0  660.34   24.74
  11 -10   0  676.04   25.82
  11 -10   0  726.40   25.85
  -1  11   0  671.71   27.24
   9 -12   0  433.00   18.77
 -12   3   0  380.23   18.84
   3   9   0  489.39   20.80
   9 -12   0  462.33   19.34
   3   9   0  420.52   20.27
  12  -3   0  466.40   19.15
  -3  -9   0  428.86   20.61
  -3  -9   0  429.64   19.91
   6   6   0  840.75   30.56
   6 -12   0  850.79   30.13
   6 -12   0  827.67   30.30
   6 -12   0  845.62   29.56
   6 -12   0  793.10   28.36
  -6  12   0  861.50   30.79
  -6  12   0  847.26   30.08
  12  -6   0  765.56   30.20
   9   3   0  452.87   20.78
   3 -12   0  450.90   22.03
   3 -12   0  453.35   21.22
 -12   9   0  466.17   18.51
  12  -9   0  446.73   19.62
  -3  12   0  449.31   21.09
  -3  12   0  457.25   21.82
  12  -9   0  447.97   19.82
   0 -12   0  248.22   20.85
 -12  12   0  267.44   14.15
 -13   2   0  469.08   20.24
   2  11   0  483.29   26.18
  -2 -11   0  468.79   25.30
   8 -13   0   46.31   11.29
 -13   5   0   21.99    6.44
   8 -13   0   26.09   14.93
   8 -13   0   21.89    8.37
  13  -5   0   40.51    8.40
   5 -13   0   22.64   10.34
   5 -13   0   48.56    8.97
   5 -13   0   15.20    7.94
 -13   8   0   21.98    5.31
  13  -8   0   43.66    7.84
  13  -8   0   21.17    7.47
  -5  13   0   39.62   10.40
 -13  11   0  503.70   20.77
 -14   4   0  236.97   14.57
  14  -4   0  234.97   19.55
   7 -14   0 1311.41   47.54
   7 -14   0 1301.33   43.97
 -14   7   0 1328.64   45.01
 -14  10   0  270.68   14.87
 -14  13   0   71.65    9.71
 -15   3   0   42.81    9.57
 -15   6   0   16.57    7.30
 -15   9   0   13.29    7.01
 -15  12   0   36.20    8.95
 -16   2   0   -1.47   12.82
 -16   5   0  193.36   15.89
 -16   8   0  379.16   20.01
 -16  11   0  187.91   15.25
 -17   4   0  516.55   27.27
 -17   7   0  137.11   16.99
 -17  10   0  126.94   15.67
 -17  13   0  506.01   29.95
 -18   6   0  360.38   24.21
 -18   9   0   29.19   11.47
 -18  12   0  334.71   22.64
  -1   0  -1    6.66    0.66
   1  -1  -1    7.06    0.79
   0   1  -1    6.01    0.73
   1  -1  -1    7.95    0.79
   1  -1  -1    8.86    0.96
  -1   1   1    6.60    0.75
   0  -1   1    8.03    0.99
   1   0   1    6.64    0.61
   3  -2  -1  216.09    7.39
  -1   3  -1  213.60    7.55
  -1   3  -1  213.32    7.58
  -1   3  -1  208.13    7.19
   1  -3   1  214.43    7.62
   1  -3   1  214.32    7.46
   1  -3   1  210.69    7.13
   2   1   1  213.23    7.49
  -3   2   1  218.19    7.43
  -3   2   1  229.68    7.46
  -2   2  -1  373.26   12.07
   0  -2  -1  370.06   12.00
  -2   2  -1  385.32   12.05
   0  -2  -1  368.75   12.04
   2  -2   1  380.23   12.01
   0   2   1  363.81   12.01
  -2   0   1  392.29   11.85
   0   2   1  377.89   12.05
  -2   5  -1 2560.31   77.26
  -2   5  -1 2562.67   77.20
   5  -3  -1 2526.11   76.97
  -5   3   1 2607.20   77.08
   2  -5   1 2455.48   76.68
   2  -5   1 2523.55   77.22
   2  -5   1 2506.38   77.11
   3   2   1 2579.90   77.10
  -3   1  -1  222.03    7.32
   2  -3  -1  205.42    7.30
   2  -3  -1  215.91    7.32
   1   2  -1  202.36    7.27
   2  -3  -1  213.81    7.27
   1   2  -1  201.53    7.30
  -1  -2   1  212.82    7.27
   3  -1   1  196.30    7.21
  -2   3   1  216.21    7.32
  -2   3   1  216.66    7.29
  -1  -3  -1  708.85   23.30
  -1  -3  -1  727.28   23.38
  -3   4  -1  790.57   23.18
  -3   4  -1  754.63   23.21
   1   3   1  702.32   23.36
  -4   1   1  752.06   23.25
   1   3   1  746.94   23.23
   1   3   1  688.37   23.27
   3  -4   1  754.23   23.21
   3  -4   1  752.35   23.12
   3  -4   1  739.41   23.34
  -3   7  -1  676.02   22.14
  -3   7  -1  668.00   22.21
   7  -4  -1  649.12   22.34
   7  -4  -1  646.70   21.65
  -7   4   1  662.29   22.01
   3  -7   1  671.72   22.10
   3  -7   1  645.76   21.34
   3  -7   1  685.19   22.28
   3  -7   1  635.79   21.82
  -4   0  -1  670.27   21.03
   4  -4  -1  677.85   21.34
   0   4  -1  648.91   21.44
   0  -4   1  661.86   21.37
   4   0   1  658.47   21.15
   0  -4   1  627.02   21.42
  -4   4   1  715.02   21.18
  -4   3  -1  773.22   23.33
   1  -4  -1  688.84   22.99
   1  -4  -1  753.71   23.54
   4  -3   1  734.75   23.48
  -1   4   1  736.67   23.54
  -1   4   1  740.84   23.44
  -4   6  -1   12.14    2.18
   6  -2  -1    8.24    1.93
  -4   6  -1   14.83    2.39
   2   4   1   12.85    2.78
  -6   2   1   15.71    2.73
   4  -6   1   12.73    2.28
   4  -6   1    7.84    2.12
   4  -6   1   15.55    2.29
   4  -6   1   14.30    2.52
   2   4   1    4.41    2.25
   9  -5  -1  192.51    8.90
  -4   9  -1  207.35   10.16
  -4   9  -1  188.39    9.83
  -9   5   1  194.97    9.26
   4  -9   1  186.67    8.22
   4  -9   1  192.61    9.29
   5   4   1  197.46   10.19
   4  -9   1  196.12   10.37
  -1   6  -1   79.35    5.26
   6  -5  -1   68.98    4.76
  -1   6  -1   86.35    5.42
   6  -5  -1   79.83    4.97
   1  -6   1   77.90    5.20
   1  -6   1   84.15    5.59
  -6   5   1   78.58    4.93
   3  -5  -1 2515.17   76.96
   2   3  -1 2482.44   76.86
   3  -5  -1 2656.35   77.01
  -5   2  -1 2616.84   76.96
   3  -5  -1 2493.90   76.83
   5  -2   1 2450.24   76.93
  -2  -3   1 2485.08   76.78
  -3   5   1 2571.50   76.87
  -2  -3   1 2441.34   76.89
  -3   5   1 2638.41   77.03
   0  -5  -1  828.47   27.98
  -5   5  -1  937.09   27.90
   0  -5  -1  864.18   28.17
   5  -5   1  879.72   28.07
  -5   0   1  904.81   27.70
   5  -5   1  886.87   28.10
   0   5   1  829.67   28.09
   0   5   1  861.51   28.06
  -3  -5  -1  420.92   16.07
   8  -3  -1  442.48   16.23
  -5   8  -1  472.26   16.29
  -3  -5  -1  439.64   16.37
  -5   8  -1  476.91   16.40
   3   5   1  427.79   16.46
   5  -8   1  444.89   16.33
   5  -8   1  451.99   15.89
  -8   3   1  454.23   16.31
   5  -8   1  482.79   16.53
   3   5   1  429.17   16.21
   5  -8   1  473.87   16.19
   3   5   1  442.35   16.33
  11  -6  -1  154.45   10.76
  -5  11  -1  169.10   11.10
  -5  11  -1  189.43   12.18
   5 -11   1  171.10   11.31
   5 -11   1  166.41   10.45
 -11   6   1  164.04   10.20
   6   5   1  178.31   12.62
   5 -11   1  181.22   12.23
   8  -6  -1  282.99   11.31
  -2   8  -1  292.88   12.07
   8  -6  -1  273.67   11.70
  -2   8  -1  287.68   11.84
   2  -8   1  286.60   11.75
  -8   6   1  284.92   11.44
   2  -8   1  289.79   12.35
   6   2   1  252.04   11.74
   2  -8   1  265.42   11.00
   1   5  -1   81.14    5.18
  -6   1  -1   75.48    4.83
   5  -6  -1   76.07    4.77
   5  -6  -1   73.38    4.64
   1   5  -1   73.40    5.10
  -1  -5   1   74.43    4.93
  -5   6   1   75.40    4.57
   6  -1   1   60.16    4.09
  -1  -5   1   90.14    5.38
   2  -6  -1    6.04    2.32
   2  -6  -1    9.73    1.94
   2  -6  -1    6.76    2.58
  -6   4  -1   13.38    2.80
   6  -4   1    7.83    2.12
  -2   6   1    5.12    2.22
   6  -4   1   13.51    2.49
  -2   6   1    8.28    2.79
  -1  -6  -1   84.64    6.11
  -1  -6  -1   90.87    6.53
   7  -1  -1   82.55    5.20
  -6   7  -1   89.85    5.45
  -7   1   1   86.08    5.90
   6  -7   1   87.14    5.54
   6  -7   1   92.18    5.80
   1   6   1   83.88    6.28
   1   6   1   92.21    6.45
  -6  10  -1   12.90    4.95
  -4  -6  -1   -6.59    4.88
  10  -4  -1    5.60    4.10
  -4  -6  -1   -3.16    4.47
   4   6   1   -7.01    4.63
   6 -10   1    8.06    3.99
 -10   4   1   12.18    4.11
   6 -10   1   13.37    3.87
   4   6   1   -1.68    5.73
   6 -10   1    8.37    4.16
   6 -10   1   20.49    5.01
  13  -7  -1  182.09   14.98
  -6  13  -1  244.96   17.22
  13  -7  -1  210.53   14.02
 -13   7   1  211.42   12.44
   6 -13   1  178.67   15.41
   7   6   1  231.47   18.02
   6 -13   1  221.80   17.42
   6 -13   1  209.07   14.52
  10  -7  -1   25.17    4.47
  -3  10  -1   29.01    5.41
  -3  10  -1   30.55    7.79
  10  -7  -1   25.11    4.91
   3 -10   1   34.37    6.08
   3 -10   1   18.40    5.04
 -10   7   1   26.83    4.97
   3 -10   1   22.13    4.50
   7   3   1    9.64    5.81
   7  -7  -1  791.08   25.91
   7  -7  -1  787.53   25.74
  -7   0  -1  767.39   25.24
   0   7  -1  739.29   25.77
   0   7  -1  747.92   25.88
   0  -7   1  744.38   25.75
  -7   7   1  785.53   25.29
   0  -7   1  772.48   26.08
   3   4  -1  639.11   21.54
   4  -7  -1  637.50   21.65
   4  -7  -1  673.91   21.84
  -7   3  -1  652.79   21.66
   4  -7  -1  636.26   21.37
   3   4  -1  651.15   21.53
   4  -7  -1  617.74   22.16
  -4   7   1  673.39   21.71
  -4   7   1  667.35   21.86
   7  -3   1  631.18   21.65
  -3  -4   1  650.02   21.64
  -3  -4   1  652.07   21.39
   1  -7  -1   71.27    6.06
  -7   6  -1   90.23    5.50
   1  -7  -1   73.01    6.48
   7  -6   1   82.91    5.63
   7  -6   1   80.27    5.46
  -1   7   1   74.62    6.45
  -1   7   1   79.75    6.16
  -6  -1   1   88.84    5.64
  -2  -7  -1   42.01    5.89
   9  -2  -1   51.59    6.07
  -2  -7  -1   52.32    5.82
  -9   2   1   57.36    6.10
   7  -9   1   50.02    6.88
   7  -9   1   61.26    6.46
   2   7   1   51.52    5.94
   2   7   1   51.05    6.06
  12  -5  -1  198.00   12.55
  -7  12  -1  188.98   13.00
  -7  12  -1  183.73   13.46
   7 -12   1  189.46   12.70
   5   7   1  159.74   13.91
   7 -12   1  201.43   12.65
   7 -12   1  160.55   18.11
   7 -12   1  201.22   13.77
 -15   8   1  187.89   13.09
  12  -8  -1  171.41   11.40
  -4  12  -1  155.67   14.62
  12  -8  -1  126.49   17.48
  -4  12  -1  133.42   13.68
   4 -12   1  165.11   13.34
   8   4   1  184.86   14.12
 -12   8   1  149.89   10.20
   4 -12   1  141.09   15.01
  -1   9  -1  601.32   22.23
   9  -8  -1  620.99   22.15
   9  -8  -1  615.21   21.74
  -1   9  -1  602.62   22.43
   1  -9   1  593.56   23.56
  -9   8   1  587.70   21.17
   1  -9   1  609.78   22.71
  -8   2  -1  268.75   11.45
   6  -8  -1  260.61   11.24
   2   6  -1  291.85   11.97
   2   6  -1  309.67   11.95
   6  -8  -1  285.03   11.55
   8  -2   1  251.88   11.04
  -6   8   1  280.00   10.80
  -2  -6   1  285.70   11.68
  -2  -6   1  282.72   12.30
   3  -8  -1  411.72   15.47
   3  -8  -1  453.85   16.32
   3  -8  -1  414.91   14.89
  -8   5  -1  457.81   16.01
   3  -8  -1  453.49   16.47
   8  -5   1  432.97   15.64
   8  -5   1  442.59   16.08
  -3   8   1  445.88   16.57
  -3   8   1  432.94   16.07
   0  -8  -1  543.98   20.01
  -8   8  -1  550.31   19.41
   0  -8  -1  543.52   20.42
  -8   0   1  552.92   19.48
   8  -8   1  579.89   20.06
   0   8   1  517.65   20.08
   8  -8   1  557.53   19.94
  -3  -8  -1   -2.93    6.59
  -3  -8  -1  -11.55    5.68
  11  -3  -1   10.48    5.11
 -11   3   1    7.14    5.01
   3   8   1  -14.60    7.72
   8 -11   1    4.23    5.22
   3   8   1  -15.88    6.32
   8 -11   1    0.20    4.39
   8 -14   1   10.93    8.02
 -14   6   1    0.18    6.10
 -17   9   1    2.26    9.46
  -5  14  -1  101.31   14.45
 -14   9   1   94.92   10.12
   5 -14   1   77.11   11.74
  11  -9  -1  211.43   12.66
  11  -9  -1  218.26   12.69
  -2  11  -1  215.10   14.35
  -2  11  -1  240.76   14.93
   2 -11   1  223.99   13.92
   9   2   1  229.92   14.05
 -11   9   1  219.66   11.70
   2 -11   1  215.23   15.62
   8  -9  -1  625.39   21.92
   8  -9  -1  603.89   21.74
   1   8  -1  608.54   22.36
   1   8  -1  587.46   22.22
  -9   1  -1  590.29   21.29
  -8   9   1  625.15   21.13
  -1  -8   1  602.21   22.41
  -1  -8   1  602.31   21.97
   9  -1   1  579.67   20.68
   5  -9  -1  196.80   10.08
   5  -9  -1  195.70    8.98
   4   5  -1  186.27    9.49
  -9   4  -1  203.25    9.38
   5  -9  -1  191.51    9.32
  -5   9   1  207.49    9.67
  -5   9   1  209.82   10.05
   9  -4   1  190.86    9.24
   2  -9  -1   52.55    6.42
   7   2  -1   54.91    6.72
  -9   7  -1   67.47    5.73
   9  -7   1   51.93    6.08
  -2   9   1   49.82    6.06
  -7  -2   1   62.31    6.29
   9  -7   1   59.90    7.31
  -2   9   1   48.03    6.04
  10  -1  -1    4.66    4.20
  -1  -9  -1   -1.04    5.55
  -9  10  -1    7.61    4.14
  -1  -9  -1    3.99    6.30
 -10   1   1    7.12    4.70
   9 -10   1    8.03    4.28
   1   9   1    8.56    6.35
   9 -10   1   14.12    4.51
   1   9   1   16.19    6.13
  13  -4  -1  105.50   12.00
 -13   4   1   74.39    8.74
   4   9   1   78.76   14.62
   9 -13   1  101.89    9.99
   4   9   1   68.48   10.89
 -16   7   1  109.22   12.85
 -16  10   1   48.28    9.08
  -3  13  -1  234.70   20.50
 -13  10   1  262.91   13.59
  10 -10  -1 1926.10   60.79
  10 -10  -1 1898.67   61.11
 -10   0  -1 1822.64   59.96
   0  10  -1 1783.52   61.14
   0  10  -1 1911.40   61.20
 -10  10   1 1905.76   60.11
   0 -10   1 1861.74   61.59
   0 -10   1 2018.87   62.64
   7 -10  -1   18.93    4.13
   3   7  -1   18.59    5.34
   7 -10  -1   19.96    4.95
 -10   3  -1   21.92    4.18
   7 -10  -1   23.46    4.62
   3   7  -1   26.49    5.00
  -3  -7   1   23.22    4.86
  10  -3   1   11.55    5.27
  -7  10   1   29.76    5.47
  -3  -7   1   18.33    5.59
   4 -10  -1    5.51    3.91
   4 -10  -1    3.31    4.42
 -10   6  -1   13.38    4.09
  10  -6   1   -6.33    3.54
  -4  10   1   -3.27    4.96
  10  -6   1    9.28    4.05
  -4  10   1   -3.48    4.28
   1 -10  -1    7.60    5.78
   1 -10  -1   -1.26    6.33
 -10   9  -1    8.39    4.16
  -1  10   1   -5.23    5.41
  -1  10   1   -0.28    6.27
  10  -9   1    5.79    4.44
  10  -9   1    1.65    4.29
  -9  -1   1    2.79    4.49
  -2 -10  -1  171.13   20.22
  12  -2  -1  183.88   12.97
  10 -12   1  162.99   13.26
   2  10   1  183.11   16.16
   2  10   1  167.44   15.98
  10 -12   1  192.15   12.91
 -12   2   1  195.16   11.84
 -15   5   1  216.74   15.28
 -18   8   1   10.56   11.23
 -18  11   1   46.87   11.60
 -15  11   1   41.94    8.22
  -1  12  -1   70.96   11.25
  -1  12  -1   62.27   11.18
   1 -12   1   38.45   10.25
 -12  11   1   65.06    7.88
   2   9  -1  209.63   13.86
   9 -11  -1  228.62   12.57
   9 -11  -1  230.77   12.65
   2   9  -1  241.61   14.02
 -11   2  -1  224.30   11.64
  -2  -9   1  222.98   14.95
  11  -2   1  230.23   12.14
  -2  -9   1  218.32   13.75
  -9  11   1  225.84   11.27
   5   6  -1  183.85   11.97
   6 -11  -1  184.55   11.10
   6 -11  -1  165.08   10.29
   6 -11  -1  179.82   11.79
 -11   5  -1  163.94    9.99
   6 -11  -1  172.62    9.45
  11  -5   1  159.80   10.30
  -6  11   1  173.85   11.03
  -5  -6   1  178.53   10.56
  -6  11   1  173.27   11.89
   8   3  -1  -21.86    7.06
 -11   8  -1    6.03    4.52
   3 -11  -1   -5.28    6.57
   3 -11  -1   -8.30    6.12
  11  -8   1   -3.68    5.02
  -3  11   1  -14.68    6.61
  11  -8   1   -0.94    4.84
   0 -11  -1   85.99   10.72
   0 -11  -1   77.60   10.26
 -11  11  -1   83.29    8.40
  11 -11   1   77.22    9.00
  11 -11   1   76.92   12.80
   0  11   1   79.63   10.20
   0  11   1   59.11   10.51
  14  -3  -1  112.07   14.07
 -14   3   1  120.20   11.91
 -17   6   1   -5.21    9.63
 -17  12   1  129.22   16.40
 -14  12   1   49.42    8.42
   1  11  -1   61.66   12.88
   1  11  -1   45.31   10.87
  11 -12  -1   52.17    9.59
 -12   1  -1   26.89    7.22
 -11  12   1   72.94    8.65
  -1 -11   1   39.76   10.31
   8 -12  -1  167.27   11.77
   8 -12  -1  148.87   10.80
   8 -12  -1  152.35   12.13
   8 -12  -1  146.19   13.06
  12  -4   1  148.14   13.27
  -4  -8   1  144.13   13.98
   5 -12  -1  193.26   13.37
   5 -12  -1  155.71   12.97
   7   5  -1  149.67   14.42
   5 -12  -1  185.97   14.94
  12  -7   1  176.43   11.86
  -5  12   1  202.58   13.68
  -5  12   1  191.98   14.64
  12  -7   1  176.02   12.11
   2 -12  -1  174.50   17.72
   2 -12  -1  184.45   16.27
 -12  10  -1  192.75   11.34
  12 -10   1  180.30   13.41
  -2  12   1  218.08   17.19
  12 -10   1  182.70   13.73
  -2  12   1  160.89   16.15
  -1 -12  -1   31.06   13.71
 -13   1   1   29.10    7.82
 -16   4   1   10.36   10.28
 -16  13   1  102.97   12.87
 -13  13   1    7.23    6.98
  10 -13  -1  261.81   16.63
   3  10  -1  279.47   20.50
 -13   3  -1  275.55   15.00
  13  -3   1  280.41   17.12
   7 -13  -1  209.85   17.40
   7 -13  -1  229.85   14.90
   7 -13  -1  201.46   15.23
 -13   6  -1  203.58   12.35
   7 -13  -1  218.97   12.98
  13  -6   1  211.80   14.90
 -13   9  -1   86.65    8.94
   4 -13  -1   69.13   10.74
   4 -13  -1  104.20   12.59
  -4  13   1   91.28   12.48
  13  -9   1   87.48    9.84
 -13  12  -1   36.37    7.37
 -12  -1   1   32.57    8.55
 -15   2   1   79.52   12.09
 -18   5   1  140.54   17.23
 -14   2  -1   36.31    8.86
   9 -14  -1   63.87   10.03
 -14   8  -1   -1.84    5.83
   6 -14  -1   -8.42   15.26
  -6  14   1    6.36   12.77
  14  -8   1   15.34    9.24
 -14  11  -1  119.39   11.30
 -17   3   1   91.60   15.53
 -15   4  -1   33.85    8.89
 -15   7  -1  202.50   14.35
 -15  10  -1  211.97   14.14
 -15  13  -1  113.89   11.98
 -16   1   1  107.64   16.45
 -16   3  -1   62.26   11.59
 -16   6  -1   36.21    9.37
 -16   9  -1  105.37   11.68
 -16  12  -1   -2.91    8.44
 -17   5  -1  145.17   15.73
 -17   8  -1   -7.99    8.92
 -17  11  -1   -5.76    9.87
 -18   7  -1   47.10   13.09
 -18  10  -1    2.75   10.74
 -18  13  -1  161.47   16.63
   1   0  -2   -1.75    0.60
  -1   1  -2   -2.38    0.58
   0  -1  -2   -1.61    0.66
   1   0  -2   -2.06    0.56
   0  -1  -2   -1.95    0.71
  -1   1  -2   -2.12    0.59
   0  -1  -2   -2.48    0.48
   1   0  -2   -1.64    0.54
   0  -1  -2   -1.85    0.62
   1  -1   2   -1.96    0.63
   1  -1   2   -2.45    0.52
   0   1   2   -2.33    0.48
  -1   0   2   -2.23    0.54
  -1   0   2   -2.17    0.61
   0   1   2   -2.68    0.68
   1  -1   2   -1.90    0.50
  -1   0   2   -1.94    0.49
   0   1   2   -2.54    0.63
   2  -2  -2   43.85    2.19
  -2   0  -2   39.64    2.10
   0   2  -2   42.07    2.51
   2  -2  -2   43.80    2.33
   0   2  -2   43.67    2.51
  -2   2   2   43.54    2.16
   2   0   2   43.10    2.32
   0  -2   2   42.41    2.36
   2   0   2   41.30    2.03
   0  -2   2   40.82    2.63
  -2   2   2   41.40    2.23
  -2   2   2   47.13    2.30
  -2   2   2   43.37    2.34
  -2   3  -2 1194.56   36.14
  -2   3  -2 1225.86   36.28
  -1  -2  -2 1146.17   36.16
  -1  -2  -2 1136.24   36.14
   3  -1  -2 1154.97   35.95
  -1  -2  -2 1187.72   36.17
  -2   3  -2 1219.60   36.19
   1   2   2 1164.89   36.21
   2  -3   2 1237.40   36.16
   2  -3   2 1202.60   36.21
   1   2   2 1191.42   36.14
   2  -3   2 1187.43   36.20
  -3   1   2 1187.63   36.45
   1   2   2 1151.66   36.14
  -1   4  -2   39.47    3.01
  -1   4  -2   29.97    3.30
   4  -3  -2   34.92    2.60
   3   1   2   32.05    3.11
  -4   3   2   34.61    2.77
   1  -4   2   30.58    3.18
   1  -4   2   38.43    3.04
  -4   3   2   39.75    2.85
  -3   2  -2 1218.10   36.25
   2   1  -2 1159.32   35.85
   1  -3  -2 1180.23   36.16
   1  -3  -2 1170.57   36.14
  -3   2  -2 1189.15   36.15
  -1   3   2 1167.73   35.95
  -1   3   2 1185.30   36.21
   3  -2   2 1186.20   36.17
  -1   3   2 1163.58   36.10
  -3   5  -2   34.33    3.67
   5  -2  -2   38.67    2.88
  -3   5  -2   49.48    3.28
   3  -5   2   43.40    3.63
  -5   2   2   46.68    3.05
   3  -5   2   45.83    2.97
  -5   2   2   47.05    3.71
   2   3   2   48.09    4.08
  -2   6  -2  471.79   16.42
   6  -4  -2  464.43   15.98
   2  -6   2  464.81   16.43
   2  -6   2  467.40   16.23
   4   2   2  486.46   16.25
  -6   4   2  492.63   16.24
  -4   1  -2   43.00    3.06
   3  -4  -2   40.86    2.84
   1   3  -2   41.92    3.04
   3  -4  -2   36.32    2.85
   1   3  -2   31.94    3.11
   3  -4  -2   40.18    2.85
  -4   1  -2   39.48    2.68
  -3   4   2   38.69    2.91
  -1  -3   2   31.07    3.13
  -3   4   2   43.53    2.81
  -1  -3   2   36.40    2.97
  -3   4   2   39.63    2.91
   4  -1   2   37.87    2.50
   0  -4  -2   37.96    3.40
  -4   4  -2   41.00    3.20
   0  -4  -2   44.59    3.37
  -4   4  -2   43.03    3.26
   0   4   2   41.41    3.33
   0   4   2   46.22    3.44
  -4   0   2   41.78    3.34
   4  -4   2   39.60    2.93
  -4   7  -2  966.79   30.69
   7  -3  -2  937.61   29.95
  -3  -4  -2  943.14   30.35
  -4   7  -2  972.21   30.60
   3   4   2  910.84   30.54
   4  -7   2  950.69   30.71
   3   4   2  946.09   30.60
   4  -7   2  959.74   30.53
   4  -7   2  946.20   30.21
  -7   3   2  949.83   30.53
  -3   8  -2  262.68   11.21
   8  -5  -2  263.78   10.63
  -3   8  -2  248.15   11.59
   8  -5  -2  273.70   11.29
   3  -8   2  271.73   11.26
  -8   5   2  270.65   10.94
   3  -8   2  263.39   10.72
   3  -8   2  262.26    9.87
   5   3   2  270.14   11.38
   3  -8   2  254.79   11.52
   0   5  -2  859.23   28.65
   5  -5  -2  899.77   28.48
  -5   0  -2  920.16   28.13
   0  -5   2  893.56   28.74
   5   0   2  848.06   27.75
  -5   5   2  952.85   28.26
   0  -5   2  870.42   28.55
   2  -5  -2   70.83    4.22
   2  -5  -2   72.30    4.28
  -5   3  -2   56.95    4.06
  -2   5   2   63.87    3.99
  -2   5   2   69.96    4.26
  -1  -5  -2  376.73   13.74
  -5   6  -2  402.63   13.42
  -1  -5  -2  375.47   13.64
   1   5   2  384.52   13.69
   1   5   2  368.84   13.80
  -6   1   2  388.24   13.56
   5  -6   2  379.21   13.52
   9  -4  -2   22.68    4.14
  -4  -5  -2   29.69    4.39
  -5   9  -2   27.08    4.35
  -4  -5  -2   30.20    4.08
  -5   9  -2   20.30    4.50
   4   5   2   22.83    4.99
   5  -9   2   31.32    4.42
   4   5   2   34.50    4.52
  -9   4   2   28.19    4.59
   5  -9   2   25.65    4.58
   5  -9   2   30.91    4.68
  10  -6  -2  536.31   19.25
  -4  10  -2  539.17   20.08
  10  -6  -2  515.86   20.08
  -4  10  -2  557.07   20.58
 -10   6   2  515.98   19.59
   4 -10   2  523.93   19.57
   4 -10   2  562.86   20.14
   7  -6  -2  227.52    9.75
  -1   7  -2  214.40   10.01
  -1   7  -2  211.81    9.77
   7  -6  -2  222.11    9.31
   1  -7   2  211.40    9.97
   1  -7   2  214.14    9.66
  -7   6   2  217.90    9.21
   4  -6  -2  462.68   15.86
  -6   2  -2  479.61   15.89
   2   4  -2  448.21   15.93
   4  -6  -2  475.32   15.82
  -2  -4   2  452.78   15.75
   6  -2   2  445.57   15.67
  -4   6   2  478.68   15.97
  -2  -4   2  463.92   16.07
  -4   6   2  477.11   15.70
   1  -6  -2  383.78   13.85
   1  -6  -2  385.79   14.02
  -6   5  -2  387.30   13.65
  -1   6   2  384.43   13.91
   6  -5   2  386.04   13.78
  -1   6   2  388.35   14.12
  -5  -1   2  383.82   13.41
  -6   8  -2 1676.40   50.60
   8  -2  -2 1578.49   50.76
  -6   8  -2 1675.90   50.71
  -2  -6  -2 1581.55   52.28
  -2  -6  -2 1583.63   50.88
   6  -8   2 1632.45   50.92
  -8   2   2 1599.50   50.91
   6  -8   2 1621.90   51.11
   2   6   2 1614.09   50.99
   2   6   2 1576.02   51.09
   6  -8   2 1668.53   50.76
  -6  11  -2   20.90    5.86
  11  -5  -2   14.15    5.72
  -6  11  -2    9.63    4.94
   6 -11   2    8.70    3.99
   6 -11   2   14.18    5.31
 -11   5   2   12.23    4.47
   6 -11   2   19.76    6.16
   6 -11   2   10.91    5.59
  12  -7  -2  284.60   14.22
  -5  12  -2  278.50   15.85
  -5  12  -2  330.45   16.99
  12  -7  -2  287.07   15.37
   7   5   2  253.68   16.26
 -12   7   2  243.94   16.13
   5 -12   2  320.53   14.98
   5 -12   2  306.65   17.69
   5 -12   2  287.04   15.49
   9  -7  -2  496.83   17.79
  -2   9  -2  481.11   18.17
  -2   9  -2  479.48   18.67
   9  -7  -2  479.01   18.23
   2  -9   2  491.81   18.77
  -9   7   2  476.29   17.82
   2  -9   2  453.21   19.34
   1   6  -2  221.10   10.48
   6  -7  -2  222.21    9.51
   1   6  -2  226.64    9.88
   6  -7  -2  223.85    9.40
  -7   1  -2  216.89    9.31
  -1  -6   2  225.01    9.60
  -1  -6   2  220.15    9.86
   7  -1   2  205.26    8.64
   3  -7  -2  951.91   30.61
   3  -7  -2  911.88   29.87
   3  -7  -2  972.62   30.67
  -7   4  -2  973.09   30.54
   3  -7  -2  920.40   30.20
   7  -4   2  925.24   30.20
  -3   7   2  960.48   30.52
  -3   7   2  936.64   30.69
   7  -4   2  910.36   30.48
  -4  -3   2  992.49   29.89
   0  -7  -2    8.50    3.46
  -7   7  -2   10.55    3.34
   7   0  -2    4.45    2.56
   0  -7  -2   16.15    3.90
   7  -7   2    9.94    2.83
   0   7   2   16.69    3.41
   0   7   2   14.35    4.01
  -7   0   2    8.85    3.33
   7  -7   2    8.28    3.05
  -3  -7  -2  283.68   13.65
  -3  -7  -2  273.93   13.36
  10  -3  -2  281.31   13.06
  -7  10  -2  316.91   12.83
   3   7   2  294.75   13.36
 -10   3   2  273.32   12.83
   7 -10   2  306.53   13.27
   7 -10   2  301.90   12.68
   3   7   2  301.12   13.66
  -7  13  -2  115.58   15.46
  13  -6  -2  100.97   13.13
   6   7   2  127.60   15.41
 -13   6   2   94.78    9.90
   7 -13   2  101.26   13.32
   7 -13   2  125.43   13.17
   7 -13   2  101.72   10.43
   7 -13   2  122.49   15.74
  14  -8  -2   44.62    9.94
  -6  14  -2   57.46   13.41
 -14   8   2   43.72    7.53
   6 -14   2   28.89   13.08
  11  -8  -2  547.20   21.69
  -3  11  -2  560.44   22.29
  -3  11  -2  544.32   22.29
  11  -8  -2  544.05   20.83
   3 -11   2  555.44   22.86
   3 -11   2  555.40   22.01
 -11   8   2  546.52   20.93
   8  -8  -2  417.40   15.95
   8  -8  -2  404.39   15.69
   0   8  -2  401.08   16.20
  -8   8   2  413.27   15.13
   0  -8   2  405.62   16.04
   0  -8   2  402.83   16.64
  -8   3  -2  261.39   10.75
   3   5  -2  249.34   11.07
   5  -8  -2  259.37   10.54
   5  -8  -2  280.74   10.84
   5  -8  -2  261.39   10.78
   3   5  -2  251.86   10.98
   5  -8  -2  280.17   11.19
  -3  -5   2  235.60   10.72
   8  -3   2  265.42   10.57
  -5   8   2  279.06   10.74
  -5   8   2  283.36   11.31
  -3  -5   2  243.60   11.22
   2  -8  -2 1630.25   51.19
   2  -8  -2 1589.82   51.04
  -8   6  -2 1602.22   50.87
  -2   8   2 1611.22   51.00
   8  -6   2 1632.55   50.89
   8  -6   2 1611.16   51.13
  -2   8   2 1639.61   51.41
  -1  -8  -2   79.39    8.26
  -8   9  -2   88.86    6.55
  -1  -8  -2   89.92    8.34
   1   8   2   80.02    8.54
   1   8   2   86.53    8.08
   8  -9   2   81.33    7.30
  -9   1   2   82.55    7.24
   8  -9   2   72.77    6.68
  12  -4  -2  284.48   14.55
   8 -12   2  265.77   14.28
 -12   4   2  250.36   13.43
   8 -12   2  239.89   14.25
   4   8   2  229.93   15.52
   8 -12   2  266.04   13.29
 -15   7   2   56.05    9.25
 -16   9   2   70.50    9.88
  -4  13  -2   21.17   10.70
  13  -9  -2   26.71    8.60
   4 -13   2   23.51   12.29
   4 -13   2   35.54    9.76
 -13   9   2   33.85    6.55
  -1  10  -2   16.54    5.65
  10  -9  -2    6.86    4.80
  10  -9  -2   12.13    4.56
  -1  10  -2   20.03    6.46
   1 -10   2    8.62    6.83
   1 -10   2   14.04    5.87
 -10   9   2   20.06    4.70
   7  -9  -2  502.46   17.68
   7  -9  -2  485.82   17.59
   7  -9  -2  484.59   17.81
   2   7  -2  494.47   18.29
  -9   2  -2  461.88   17.44
   2   7  -2  470.60   18.13
   7  -9  -2  462.31   19.33
  -2  -7   2  469.36   18.30
   9  -2   2  480.14   17.15
  -2  -7   2  459.10   17.69
   4  -9  -2   23.04    3.91
   4  -9  -2   31.96    4.87
   4  -9  -2   23.64    3.47
  -9   5  -2   31.98    4.78
  -4   9   2   31.86    5.01
  -4   9   2   30.89    4.53
   9  -5   2   26.59    3.74
  -9   8  -2   78.66    6.39
   1  -9  -2   84.24    8.74
   1  -9  -2   73.82    9.43
  -1   9   2   83.97    8.08
   9  -8   2   76.95    7.16
   9  -8   2   73.00    6.71
  -8  -1   2   72.35    6.98
  -1   9   2   90.14   10.34
  -2  -9  -2   61.82    8.03
  -2  -9  -2   69.48    8.56
  11  -2  -2   62.83    8.86
   9 -11   2   66.82    8.30
   2   9   2   58.73    8.18
   9 -11   2   60.58    7.15
 -11   2   2   59.70    7.21
   2   9   2   56.99    7.97
 -14   5   2   46.89    7.68
   9 -14   2   61.85   11.49
 -17   8   2   76.48   11.49
 -18  10   2   59.73   11.98
 -15  10   2  100.53   11.92
  12 -10  -2   45.33    7.81
  -2  12  -2   60.85   10.33
  12 -10  -2   66.38    9.13
  -2  12  -2   50.49    9.63
   2 -12   2   56.65    9.44
 -12  10   2   68.66    7.95
   2 -12   2   58.08   11.54
   1   9  -2    7.47    5.80
   9 -10  -2   17.45    5.11
   1   9  -2    2.17    5.98
   9 -10  -2   15.47    4.82
 -10   1  -2    6.18    4.40
  -1  -9   2   17.30    6.63
  -1  -9   2   11.81    8.98
  -9  10   2   11.08    4.24
 -10   4  -2  500.21   19.48
   6 -10  -2  553.86   19.68
   6 -10  -2  544.91   19.90
   6 -10  -2  543.19   19.77
   6 -10  -2  530.81   19.57
   4   6  -2  525.84   19.72
  -6  10   2  568.43   20.40
  -4  -6   2  502.81   19.43
  10  -4   2  530.45   19.62
  -6  10   2  550.46   19.77
   3 -10  -2  306.75   13.97
   7   3  -2  276.35   13.87
   3 -10  -2  302.26   14.16
 -10   7  -2  282.86   12.57
  10  -7   2  297.99   13.13
  -3  10   2  291.26   13.70
  -3  10   2  305.23   14.55
  10  -7   2  288.24   12.77
   0 -10  -2 1135.31   39.07
   0 -10  -2 1183.21   39.41
 -10  10  -2 1149.42   37.86
   0  10   2 1113.55   39.09
  10 -10   2 1124.76   38.40
   0  10   2 1134.04   38.83
  10 -10   2 1141.11   38.48
 -10   0   2 1083.52   37.62
  -3 -10  -2  174.32   18.39
  13  -3  -2  183.47   16.82
   3  10   2  188.21   18.86
 -13   3   2  186.67   12.49
  10 -13   2  208.60   16.39
 -16   6   2   11.77    8.71
 -17  11   2   31.02   10.02
 -14  11   2   29.60    7.13
   0  11  -2   99.84   11.10
  11 -11  -2  103.32   11.74
   0  11  -2   94.85   10.82
  11 -11  -2  109.03   12.08
   0 -11   2   94.15   10.40
   0 -11   2   93.25   11.57
   8 -11  -2  550.41   21.03
   3   8  -2  557.96   21.62
   8 -11  -2  584.65   21.36
   8 -11  -2  572.55   20.97
   3   8  -2  498.50   21.44
 -11   3  -2  532.66   20.81
  -3  -8   2  544.60   21.97
  -8  11   2  558.51   21.38
  -3  -8   2  543.10   21.29
  11  -3   2  543.95   20.68
 -11   6  -2    8.61    4.23
   5 -11  -2    9.17    5.55
   5 -11  -2    7.59    4.83
   5 -11  -2   12.53    7.48
  11  -6   2   18.14    4.66
  11  -6   2   12.94    4.40
  -5  11   2    9.61    5.38
 -11   9  -2   75.05    7.85
   2 -11  -2   66.37    8.39
   2 -11  -2   67.53    9.05
  11  -9   2   68.94    7.50
  11  -9   2   60.34    7.36
  -2  11   2   69.55    8.36
  -2  11   2   57.56    8.93
  -1 -11  -2  -15.00    9.56
   1  11   2   -5.99   10.06
 -12   1   2   -6.81    6.00
 -15   4   2   33.03    9.17
 -18   7   2   26.17   12.30
 -16  12   2   -1.92    8.90
 -13  12   2  112.14   11.20
  10 -12  -2   47.84    8.07
   2  10  -2   59.80   10.21
  10 -12  -2   51.62    8.36
   2  10  -2   52.28   10.02
 -12   2  -2   61.14    7.77
  -2 -10   2   51.91    9.30
  12  -2   2   58.71    7.66
   7 -12  -2  282.94   14.77
   5   7  -2  282.62   16.50
   7 -12  -2  279.65   15.28
   7 -12  -2  299.99   15.25
   5   7  -2  292.42   15.70
  -5  -7   2  281.87   14.94
  -7  12   2  310.25   15.44
  -7  12   2  304.37   16.32
  12  -5   2  278.69   14.79
   4 -12  -2  241.88   15.51
 -12   8  -2  251.14   12.63
   4 -12  -2  257.24   16.49
   8   4  -2  261.48   16.10
  -4  12   2  262.18   15.64
  12  -8   2  257.10   14.22
  12  -8   2  265.27   14.10
  -4  12   2  265.08   16.58
   1 -12  -2    7.91    9.74
 -12  11  -2    0.62    5.07
  -1  12   2   -6.91    9.69
  -1  12   2   12.45   11.11
 -14   2   2  379.01   18.72
 -17   5   2   15.29   11.77
 -18  13   2   -2.34   12.08
 -15  13   2   84.58   10.98
 -13   1  -2  125.02   12.67
 -12  13   2  115.69   11.90
  -1 -12   2  133.52   16.17
 -13   4  -2   25.78    6.48
   9 -13  -2   29.40    7.88
  13  -4   2   30.48    9.90
  -4  -9   2   23.25    9.19
   6 -13  -2  117.05   12.92
   6 -13  -2  111.14   14.10
   7   6  -2  104.94   14.71
   6 -13  -2  113.93   11.86
 -13   7  -2  103.13    9.81
  13  -7   2  104.11   12.97
  -6  13   2  120.67   15.86
  13  -7   2  106.37   12.27
 -13  10  -2  180.84   11.73
  -3  13   2  154.26   19.84
 -13   0   2  311.32   17.82
 -16   3   2  217.27   19.22
 -17  14   2  160.82   15.80
 -14   3  -2   34.17    8.17
  14  -3   2   29.62   12.18
   8 -14  -2   35.12    8.75
 -14   6  -2   36.67    7.23
  -8  14   2   49.58   17.19
 -14   9  -2   54.86    7.66
  -5  14   2   31.82   16.64
 -14  12  -2  379.09   18.53
 -15   1   2   40.09   11.94
 -15   2  -2   58.27   13.34
 -15   5  -2  134.57   13.02
 -15   8  -2   56.00    8.63
 -15  11  -2   38.18    8.46
 -17   2   2   35.12   16.26
 -16   4  -2    8.54   10.65
 -16   7  -2   72.75   10.31
 -16  10  -2   31.81    8.92
 -17   3  -2  138.74   17.69
 -17   6  -2    6.49   11.13
 -17   9  -2   89.18   12.37
 -17  12  -2   10.28   10.19
 -18   5  -2   -4.39   14.37
 -18   8  -2   42.98   12.51
 -18  11  -2   21.72   11.39
   0   0  -3    4.85    1.26
   0   0  -3    5.32    1.18
   0   0  -3    6.32    1.07
   0   0  -3    7.70    1.13
   0   0   3    6.11    1.02
   0   0   3    5.60    1.22
   0   0   3    4.89    1.14
  -1   2  -3   12.28    1.68
  -1  -1  -3   14.06    1.75
  -1  -1  -3   13.53    1.72
  -1   2  -3   12.78    1.73
  -1   2  -3   12.87    1.52
  -1  -1  -3   12.88    1.66
   2  -1  -3   13.98    1.51
   2  -1  -3   15.28    1.56
   1   1   3   13.50    1.73
  -2   1   3   15.58    1.46
   1  -2   3   16.32    1.62
  -2   1   3   15.84    1.52
   1   1   3   11.86    1.66
   1   1   3   14.83    1.70
   1  -2   3   15.08    1.86
   1  -2  -3   11.45    1.44
   1  -2  -3   18.58    1.79
  -2   1  -3   12.54    1.58
   1   1  -3   15.71    1.74
   1  -2  -3   14.19    1.53
  -2   1  -3   14.01    1.75
   1   1  -3   13.95    1.70
  -1  -1   3   15.24    1.59
  -1  -1   3   13.05    1.39
  -1  -1   3   14.56    1.83
   2  -1   3   12.63    1.44
  -1   2   3   16.00    1.60
  -1   2   3   16.06    1.79
  -1   2   3   14.24    1.75
  -2   4  -3 3931.51  117.71
   4  -2  -3 3741.75  117.53
  -2   4  -3 4026.91  117.86
  -2  -2  -3 3894.93  117.56
  -2  -2  -3 3898.56  117.74
  -2   4  -3 3917.34  117.79
   2  -4   3 4011.87  117.89
   2  -4   3 3760.52  117.56
   2   2   3 3866.37  117.63
  -4   2   3 3927.97  117.71
   2  -4   3 3909.72  117.73
  -4   2   3 4125.51  117.76
   0   3  -3  920.05   29.48
   0   3  -3  920.12   29.11
  -3   0  -3  976.98   29.36
   0   3  -3  901.10   29.49
   3  -3  -3  973.78   29.46
   3  -3  -3  982.71   29.18
   3   0   3  838.87   28.99
  -3   3   3 1010.62   29.59
  -3   3   3 1039.08   29.25
   0  -3   3  934.13   29.45
   0  -3  -3 2780.75   86.62
  -3   3  -3 3056.40   86.60
   0  -3  -3 2829.14   86.61
  -3   3  -3 2900.51   86.72
   3  -3   3 2830.53   86.63
   0   3   3 2860.87   86.60
   0   3   3 2847.78   86.68
   6  -3  -3   79.22    4.36
  -3   6  -3   81.42    4.63
  -3   6  -3   80.82    4.96
  -3   6  -3   85.47    5.11
   3  -6   3   78.54    4.21
   3  -6   3   78.14    5.25
   3  -6   3   77.78    4.90
   3   3   3   76.26    4.94
  -6   3   3   78.38    4.89
  -6   3   3   85.58    4.63
  -1   5  -3  124.89    5.78
   5  -4  -3  111.54    5.38
  -1   5  -3  116.52    4.92
  -1   5  -3  117.69    5.92
  -5   4   3  127.29    5.69
   4   1   3  120.20    5.59
  -5   4   3  116.40    5.55
   1  -5   3  119.03    5.71
   1  -5   3  120.14    7.26
  -4   2  -3 3860.29  116.26
   2   2  -3 3762.35  115.97
  -4   2  -3 4044.62  116.12
   2   2  -3 3856.86  116.00
   2  -4  -3 3911.28  116.16
   2  -4  -3 3788.69  116.00
   2  -4  -3 3960.80  116.23
  -2  -2   3 3850.75  116.05
  -2  -2   3 3696.58  115.88
  -2   4   3 3973.36  116.26
  -2   4   3 3957.56  116.14
   4  -2   3 3648.68  116.10
  -2   4   3 3894.12  116.11
  -1  -4  -3   51.05    4.01
  -4   5  -3   57.48    3.84
  -1  -4  -3   45.46    3.87
  -5   1   3   57.59    3.93
   1   4   3   57.13    3.93
   4  -5   3   47.77    3.34
   1   4   3   48.53    4.05
   4  -5   3   53.35    3.44
   4  -5   3   50.52    3.65
  -4   8  -3  299.58   11.99
  -4   8  -3  307.35   12.20
   8  -4  -3  286.75   11.20
   4  -8   3  304.70   11.96
  -8   4   3  295.69   11.87
   4  -8   3  292.75   11.10
   4   4   3  292.10   11.99
   4   4   3  287.72   11.51
   4  -8   3  299.86   12.15
  -2   7  -3  164.09    8.30
   7  -5  -3  155.47    7.36
   2  -7   3  170.87    8.04
  -7   5   3  171.73    7.79
   5   2   3  167.26    7.90
   2  -7   3  163.53    8.38
   4  -5  -3  123.67    5.41
   4  -5  -3  111.77    5.38
  -5   1  -3  109.47    5.24
   1   4  -3  110.34    5.72
  -5   1  -3  116.51    5.39
   1   4  -3  123.00    5.69
  -1  -4   3  114.65    5.79
  -4   5   3  119.67    5.32
  -1  -4   3  122.49    5.53
  -4   5   3  120.04    5.50
  -4   5   3  113.01    5.49
   5  -1   3  113.01    4.97
   1  -5  -3   51.90    4.24
  -5   4  -3   50.46    3.91
  -5   4  -3   50.82    3.89
   1  -5  -3   51.56    4.06
  -1   5   3   42.88    4.12
  -4  -1   3   59.91    3.90
  -1   5   3   52.56    4.07
   5  -4   3   53.63    3.62
  -2  -5  -3  517.34   17.99
  -2  -5  -3  508.14   18.02
  -7   2   3  527.77   17.99
   5  -7   3  531.88   17.87
   2   5   3  512.67   18.12
   5  -7   3  513.40   17.78
   2   5   3  530.06   18.00
  -5  10  -3  157.99    9.38
  -5  10  -3  149.70   10.16
  10  -5  -3  141.30   11.49
  10  -5  -3  155.52    9.61
 -10   5   3  153.91    8.90
   5 -10   3  158.21   10.41
   5 -10   3  153.74    7.90
   5 -10   3  146.84    9.04
   5 -10   3  155.17    9.38
  -3   9  -3   79.60    7.77
   9  -6  -3   90.35    7.08
  -3   9  -3   71.05    7.31
   9  -6  -3   81.11    9.09
   3  -9   3   75.32    7.34
   3  -9   3   76.69    6.53
  -9   6   3   73.72    6.48
   3  -9   3   96.61    8.00
   0   6  -3  330.51   13.16
   6  -6  -3  358.45   12.84
   6   0   3  324.22   11.87
  -6   6   3  365.64   12.64
   0  -6   3  352.36   12.99
   0  -6   3  357.13   13.39
   3   3  -3   81.87    4.76
   3   3  -3   82.43    4.79
  -6   3  -3   84.99    5.03
   3  -6  -3   80.66    5.02
   3  -6  -3   78.90    4.52
   3  -6  -3   88.34    5.11
  -3   6   3   80.92    5.02
  -3   6   3   70.70    5.23
   6  -3   3   85.86    4.68
  -6   6  -3  359.97   12.76
   0  -6  -3  336.66   13.08
   0   6   3  354.42   13.09
   0   6   3  324.96   13.21
  -6   0   3  358.55   12.74
   6  -6   3  346.27   12.84
  -3  -6  -3  112.79    7.79
   9  -3  -3  118.05    7.74
  -3  -6  -3  108.84    8.10
  -6   9  -3  113.98    7.73
   6  -9   3  109.62    6.80
  -9   3   3  119.07    7.50
   3   6   3  106.21    8.11
   3   6   3  109.25    7.71
   6  -9   3  109.61    7.51
  12  -6  -3   -8.60    6.27
  -6  12  -3   -9.84    7.32
  -6  12  -3   -4.82    6.23
  12  -6  -3    2.33    5.42
   6   6   3   -3.56    7.80
   6 -12   3    2.94    6.38
   6 -12   3    1.48    4.77
   6 -12   3    7.02    6.35
   6 -12   3   -1.95    7.71
 -12   6   3    3.60    4.54
  11  -7  -3   86.03    8.47
  11  -7  -3  106.48    9.56
  -4  11  -3   95.77   11.05
  -4  11  -3  113.17   12.02
   4 -11   3   95.66   10.02
   7   4   3   96.36    8.89
   4 -11   3   92.29    9.04
   4 -11   3   88.79   11.42
 -11   7   3   91.88    8.27
  -1   8  -3  136.59    8.66
   8  -7  -3  120.06   11.93
  -1   8  -3  141.24    8.85
  -8   7   3  151.85    7.82
   1  -8   3  141.58    8.27
   7   1   3  131.51    8.15
   1  -8   3  136.31    9.55
   2   5  -3  166.37    7.90
  -7   2  -3  155.43    7.64
   5  -7  -3  165.21    7.58
   2   5  -3  166.43    7.88
   5  -7  -3  172.87    7.59
   5  -7  -3  162.73    7.70
   7  -2   3  155.86    7.11
  -2  -5   3  157.97    7.57
  -5   7   3  171.86    7.64
  -5   7   3  169.15    7.84
  -2  -5   3  154.06    8.17
   2  -7  -3  539.07   18.67
  -7   5  -3  525.38   18.30
   2  -7  -3  526.91   17.82
  -2   7   3  529.24   18.81
  -2   7   3  541.68   18.56
   7  -5   3  529.49   18.44
  -7   8  -3  234.01    9.93
  -1  -7  -3  240.80   10.70
  -1  -7  -3  230.93   10.93
   7  -8   3  224.90    9.99
   1   7   3  218.97   10.93
  -8   1   3  218.01   10.01
   1   7   3  227.17   10.69
   7  -8   3  203.29   11.15
  -4  -7  -3   44.85    6.43
  -7  11  -3   48.40    6.67
  11  -4  -3   44.65    6.37
 -11   4   3   46.56    6.27
   4   7   3   39.62    6.97
   7 -11   3   48.55    6.07
   4   7   3   52.19    7.13
   7 -11   3   49.94    6.31
   7 -11   3   43.83    6.46
  -7  14  -3   15.39   12.30
   7 -14   3    4.35   12.71
 -14   7   3   10.20    6.72
  13  -8  -3  323.03   17.09
  -5  13  -3  315.47   20.30
   5 -13   3  293.27   17.54
 -13   8   3  289.05   15.25
   5 -13   3  330.73   18.36
   5 -13   3  360.14   21.75
  -2  10  -3  126.48   10.95
  -2  10  -3  132.36   10.13
  10  -8  -3  137.24    8.89
  10  -8  -3  103.04    9.09
   2 -10   3   99.74   11.09
 -10   8   3  134.50    8.44
   2 -10   3  143.42   10.21
   7  -8  -3  129.04    8.68
   1   7  -3  138.32    8.53
   1   7  -3  126.96    8.29
   7  -8  -3  141.66    7.98
  -8   1  -3  138.44    7.61
  -1  -7   3  143.02    8.74
  -1  -7   3  141.22    8.30
   8  -1   3  135.16    6.90
   4  -8  -3  286.06   11.22
   4   4  -3  284.32   11.56
   4  -8  -3  303.39   12.02
   4  -8  -3  297.19   11.59
  -8   4  -3  295.56   11.85
  -4   8   3  305.87   12.42
  -4   8   3  318.38   12.08
  -4  -4   3  287.15   11.31
   8  -4   3  293.59   11.69
   8  -4   3  287.79   11.31
   1  -8  -3  227.43   10.79
  -8   7  -3  228.48   10.01
  -1   8   3  243.60   10.83
  -1   8   3  222.17   11.09
   8  -7   3  237.82   12.09
  -7  -1   3  222.39    9.96
   8  -7   3  210.38   12.10
  10  -2  -3  689.51   26.54
  -2  -8  -3  735.43   26.02
  -2  -8  -3  724.82   26.14
   2   8   3  719.84   26.43
   8 -10   3  744.32   25.56
 -10   2   3  706.42   25.52
   8 -10   3  754.30   26.08
  13  -5  -3  344.59   18.95
   5   8   3  298.50   18.81
   8 -13   3  356.78   19.73
   8 -13   3  335.15   16.35
 -13   5   3  338.56   15.90
 -16   8   3  196.74   15.68
 -15   9   3   22.66    7.35
  12  -9  -3  229.89   14.11
  -3  12  -3  207.65   16.43
  -3  12  -3  249.41   16.79
  12  -9  -3  212.28   14.56
   3 -12   3  234.45   15.57
 -12   9   3  233.01   12.13
   3 -12   3  206.39   17.61
   9  -9  -3   54.00    6.14
   0   9  -3   63.21    7.00
   0   9  -3   57.44    7.03
   9  -9  -3   55.88    7.42
   0  -9   3   66.60    8.64
  -9   9   3   55.76    6.19
   0  -9   3   61.81    7.09
   6  -9  -3   91.10    6.37
   3   6  -3   73.77    7.33
  -9   3  -3   75.19    6.52
   6  -9  -3   80.34    6.50
   6  -9  -3   78.90    7.45
   3   6  -3   76.96    7.32
  -3  -6   3   79.21    7.09
  -3  -6   3   72.45    7.67
   9  -3   3   72.37    6.02
  -9   6  -3  112.84    7.11
   3  -9  -3  120.61    8.84
   3  -9  -3  106.44    9.12
   9  -6   3  111.44    7.17
   9  -6   3  111.55    7.26
  -3   9   3  123.56    8.05
  -3   9   3  105.57    8.66
   0  -9  -3   25.06    6.06
  -9   9  -3   29.62    4.82
   0  -9  -3   30.58    5.72
   9  -9   3   23.28    4.94
   0   9   3   21.06    5.37
   9  -9   3   31.99    4.84
   0   9   3   21.49    6.11
  -9   0   3   25.82    4.81
  -3  -9  -3  170.42   15.36
  12  -3  -3  186.84   13.56
  -3  -9  -3  162.88   14.83
   3   9   3  156.66   14.98
 -12   3   3  162.10   10.97
   3   9   3  178.53   14.80
   9 -12   3  180.37   13.11
   9 -12   3  158.09   11.77
 -15   6   3   54.67    9.28
 -18   9   3   43.59   12.13
 -17  10   3   39.81   10.39
 -14  10   3   24.57    6.75
  -1  11  -3   44.77    8.47
  11 -10  -3   43.95    7.01
  11 -10  -3   35.09    7.07
  -1  11  -3   47.81    8.97
   1 -11   3   28.38    9.43
   1 -11   3   47.84    8.00
 -11  10   3   42.38    6.42
   8 -10  -3  124.02    8.94
   2   8  -3  115.63   10.19
   8 -10  -3  114.74    9.07
   2   8  -3  144.89   10.36
 -10   2  -3  103.86    8.47
  -2  -8   3  107.75   10.55
  -2  -8   3  135.65    9.68
  10  -2   3  114.79    9.10
   5 -10  -3  167.34   10.31
 -10   5  -3  152.59    8.61
   5 -10  -3  149.05    9.89
   5 -10  -3  145.39    8.86
   5 -10  -3  147.51    8.15
  -5  10   3  162.18   10.73
  -5  10   3  148.43    9.57
  10  -5   3  150.40    8.34
  10  -5   3  150.63    8.76
   2 -10  -3  744.28   26.73
   2 -10  -3  731.89   26.85
 -10   8  -3  745.13   25.87
  -2  10   3  724.06   26.44
  10  -8   3  745.23   26.37
  -2  10   3  724.49   27.17
  -8  -2   3  727.71   25.47
  10  -8   3  764.07   26.23
  11  -1  -3  313.19   15.02
  -1 -10  -3  300.97   18.71
  -1 -10  -3  322.71   17.99
 -11   1   3  291.61   16.92
   1  10   3  301.80   17.62
  10 -11   3  331.05   15.46
  10 -11   3  328.61   16.04
   1  10   3  302.47   17.28
 -14   4   3  175.45   12.88
 -17   7   3  296.98   20.28
 -16  11   3  144.54   14.57
 -13  11   3   33.10    6.79
 -11   1  -3   41.18    6.94
   1  10  -3   36.39    8.41
  10 -11  -3   28.51    6.63
  10 -11  -3   46.68    6.85
   1  10  -3   48.15    8.36
  -1 -10   3   25.72    7.99
  -1 -10   3   42.34    9.25
   7 -11  -3  101.69    9.22
 -11   4  -3  119.71    8.69
   7 -11  -3  100.03    8.67
   4   7  -3  114.43   10.28
   7 -11  -3   87.31   10.89
  -4  -7   3   97.73   10.87
  -7  11   3  101.95    9.39
  11  -4   3  114.33    8.96
 -11   7  -3   41.40    5.67
   4 -11  -3   43.38    6.85
   4 -11  -3   55.26    7.54
   4 -11  -3   44.22    7.05
   7   4  -3   37.42    7.31
  -4  11   3   62.35    7.90
  11  -7   3   48.46    5.96
  11  -7   3   45.98    6.22
  -4  11   3   37.77    6.69
   1 -11  -3  290.58   17.42
 -11  10  -3  289.96   16.46
   1 -11  -3  330.01   18.25
  -1  11   3  303.76   17.28
  11 -10   3  331.71   15.57
  11 -10   3  326.91   15.82
  -1  11   3  319.95   18.48
 -10  -1   3  319.52   14.96
  -2 -11  -3  132.44   14.51
 -13   2   3  126.13   11.82
   2  11   3  149.08   15.19
 -16   5   3   76.78   11.85
 -18  12   3   78.99   13.33
 -15  12   3  111.98   12.99
   0 -12   3   84.94   13.05
 -12  12   3   96.58    9.25
   9 -12  -3  256.89   14.47
   3   9  -3  246.25   16.03
   9 -12  -3  235.73   14.15
   3   9  -3  242.38   16.10
  12  -3   3  231.61   13.97
  -3  -9   3  247.07   16.87
  -3  -9   3  233.90   15.79
   6 -12  -3    6.12    5.90
   6 -12  -3   -1.85    6.57
   6 -12  -3    2.15    7.84
   6   6  -3   -2.91    8.27
  -6  12   3    1.99    6.78
  12  -6   3    5.20    5.96
  -6  12   3   -4.51    7.54
   3 -12  -3  189.52   16.66
   3 -12  -3  169.54   15.16
 -12   9  -3  177.60   10.58
  -3  12   3  149.74   14.77
  12  -9   3  182.58   12.57
  -3  12   3  149.86   16.04
  12  -9   3  188.36   12.70
   0 -12  -3   11.56   12.21
 -12   0   3    7.71    6.80
 -15   3   3   42.43   10.02
 -18   6   3   -8.91   11.83
 -17  13   3   19.49   10.96
 -14  13   3    4.12    7.60
 -13   2  -3   32.42    7.17
   2  11  -3   41.68   12.87
  -2 -11   3   46.00   12.41
   8 -13  -3  351.89   21.09
   8 -13  -3  318.39   16.04
   8 -13  -3  304.37   17.35
 -13   5  -3  279.89   14.40
  -5  -8   3  269.24   18.19
  13  -5   3  276.95   17.14
   5 -13  -3  325.20   19.22
   5 -13  -3  327.35   17.60
   5 -13  -3  329.06   21.49
 -13   8  -3  346.02   15.94
  13  -8   3  358.59   20.26
  13  -8   3  359.79   17.73
  -5  13   3  349.66   21.28
 -13  11  -3  110.62   10.80
 -14   1   3    0.45    8.88
 -17   4   3    2.63   12.92
 -16  14   3   93.48   15.47
 -14   4  -3   13.80    6.44
  14  -4   3   30.80   15.15
  -4 -10   3    8.96   13.39
   7 -14  -3   25.05   13.96
 -14   7  -3    7.78    6.00
  -7  14   3   48.04   12.81
 -14  10  -3  146.71   11.90
 -13  -1   3   15.23    9.76
 -16   2   3   26.58   12.17
 -15   3  -3  116.99   12.52
 -15   6  -3   32.80    8.21
 -15   9  -3   66.79    9.44
 -15  12  -3   74.42    9.95
 -15   0   3    9.31   13.07
 -16   5  -3  136.89   14.08
 -16   8  -3  190.41   15.03
 -16  11  -3   71.42   10.87
 -17   4  -3   14.70   13.63
 -17   7  -3   44.15   11.17
 -17  10  -3  351.39   21.01
 -18   6  -3   93.90   16.11
 -18   9  -3   60.54   12.57
   0   1  -4  870.84   27.33
   0   1  -4  882.24   27.37
   1  -1  -4  931.99   27.36
  -1   0  -4  902.04   27.27
   1  -1  -4  856.95   27.28
  -1   1   4  909.88   27.37
  -1   1   4  912.88   27.35
   1   0   4  895.63   27.28
   1   0   4  881.33   27.25
  -1   1   4  928.94   27.37
   0  -1   4  893.03   27.41
  -1   1   4  885.98   27.22
   0  -1   4  865.11   27.31
  -1   3  -4   90.51    4.26
  -1   3  -4   95.73    3.97
  -1   3  -4   92.43    4.24
   3  -2  -4   91.62    3.99
  -2  -1  -4   95.66    4.18
  -3   2   4  101.55    4.26
   2   1   4   93.79    4.01
  -3   2   4   96.75    4.17
   1  -3   4   95.13    4.15
   2   1   4   89.91    3.83
   1  -3   4   93.11    4.43
  -2   2  -4 2523.90   75.05
   0  -2  -4 2580.91   75.03
   2   0  -4 2546.58   75.03
  -2   2  -4 2502.04   75.03
   0  -2  -4 2431.15   75.01
  -2   2  -4 2486.45   75.28
   0  -2  -4 2482.04   75.22
   2   0  -4 2497.97   75.05
   0  -2  -4 2461.14   75.24
   2   0  -4 2495.44   75.04
   0   2   4 2475.73   75.22
  -2   0   4 2461.36   75.01
   0   2   4 2479.85   75.27
  -2   0   4 2526.20   75.11
   2  -2   4 2471.80   74.99
  -2   0   4 2537.03   75.06
  -3  -2  -4  337.53   12.12
  -2   5  -4  340.04   11.84
   5  -3  -4  331.68   11.80
  -2   5  -4  347.04   12.18
  -2   5  -4  345.88   12.23
   2  -5   4  343.82   12.34
   3   2   4  342.37   11.98
   2  -5   4  350.23   12.09
  -5   3   4  363.13   12.10
  -5   3   4  350.88   12.10
   1   2  -4   90.89    4.13
   2  -3  -4   92.43    4.15
   2  -3  -4   91.50    4.01
   1   2  -4   88.58    4.15
   2  -3  -4   95.21    4.15
  -3   1  -4   88.70    3.98
  -1  -2   4   89.64    3.99
  -2   3   4   94.05    4.08
  -1  -2   4   90.88    4.23
   3  -1   4   91.51    3.93
  -2   3   4   95.67    4.18
  -2   3   4   96.41    4.10
  -3   4  -4   55.07    3.51
  -3   4  -4   57.47    3.40
  -1  -3  -4   52.39    3.59
  -1  -3  -4   55.03    3.53
  -1  -3  -4   50.87    3.57
   1   3   4   50.34    3.38
   3  -4   4   57.52    3.25
   1   3   4   50.91    3.66
   3  -4   4   55.64    3.52
   1   3   4   50.42    3.50
  -4   1   4   55.75    3.16
   3  -4   4   54.01    3.21
  -4   1   4   54.17    3.60
  -3   7  -4  429.98   15.62
  -3   7  -4  433.19   15.54
  -3   7  -4  440.88   15.07
   7  -4  -4  424.45   14.94
   3  -7   4  451.04   15.79
   3  -7   4  418.60   14.67
  -7   4   4  435.34   15.29
  -7   4   4  422.47   15.30
   3  -7   4  427.39   15.28
   4  -4  -4  919.57   28.46
   4  -4  -4  922.06   28.84
   0   4  -4  907.34   29.00
   4  -4  -4  911.41   28.51
   0   4  -4  910.78   28.97
   4   0   4  877.85   28.33
   0  -4   4  901.59   29.04
  -4   4   4  941.08   29.00
  -4   4   4  911.55   28.40
  -4   4   4  963.35   28.60
   4   0   4  915.46   28.60
   0  -4   4  907.93   28.89
   3   1  -4   55.43    3.16
   1  -4  -4   52.08    3.73
  -4   3  -4   55.25    3.51
   1  -4  -4   50.33    3.63
  -4   3  -4   59.05    3.63
   1  -4  -4   56.07    3.14
  -1   4   4   57.00    3.21
   4  -3   4   56.79    3.35
  -1   4   4   52.59    3.61
  -1   4   4   52.20    3.80
  -4   6  -4  110.30    5.71
  -4   6  -4  121.65    5.87
  -2  -4  -4  102.23    5.84
  -4   6  -4  109.20    5.77
  -2  -4  -4  112.81    5.95
  -6   2   4  110.40    5.36
   4  -6   4  107.95    5.35
   4  -6   4  112.05    5.59
   2   4   4  107.14    5.83
   2   4   4  102.50    5.98
  -6   2   4  108.47    5.79
   4  -6   4  112.97    5.90
   9  -5  -4   17.40    3.47
  -4   9  -4   24.26    4.49
  -4   9  -4   21.46    4.53
   4  -9   4   16.13    4.72
  -9   5   4   21.54    4.09
   4  -9   4   23.95    3.24
   4  -9   4   15.04    4.72
  -1   6  -4  608.06   20.84
   6  -5  -4  611.20   20.50
  -1   6  -4  600.78   20.83
   1  -6   4  614.56   20.69
  -6   5   4  621.46   20.78
   1  -6   4  628.18   21.02
  -6   5   4  640.38   20.49
   2   3  -4  337.75   11.75
   3  -5  -4  333.13   11.68
  -5   2  -4  340.40   11.85
   2   3  -4  314.18   11.66
   3  -5  -4  343.81   11.90
  -5   2  -4  335.78   11.73
   3  -5  -4  342.52   11.80
  -2  -3   4  334.32   11.88
  -3   5   4  343.93   11.86
  -3   5   4  331.40   11.66
   5  -2   4  337.20   11.65
  -2  -3   4  329.53   11.62
  -3   5   4  333.58   11.93
  -5   5  -4  147.89    6.81
   0  -5  -4  138.14    6.71
  -5   5  -4  138.72    6.42
   0  -5  -4  142.64    6.82
   0   5   4  138.10    6.64
  -5   0   4  150.90    6.55
   0   5   4  132.17    6.80
   5  -5   4  139.90    6.40
  -5   8  -4  545.28   18.76
   8  -3  -4  529.99   18.03
  -3  -5  -4  541.08   18.88
  -5   8  -4  539.27   18.89
   5  -8   4  548.76   18.67
   5  -8   4  532.57   18.51
   3   5   4  531.68   18.76
   3   5   4  526.35   18.74
   3   5   4  525.58   18.91
  -8   3   4  524.16   18.88
   5  -8   4  545.71   19.06
  11  -6  -4   42.26    5.48
  -5  11  -4   36.03    6.01
  11  -6  -4   35.66    6.30
   5 -11   4   35.91    6.07
   6   5   4   34.45    6.83
   5 -11   4   34.96    7.12
   5 -11   4   41.45    6.38
   5 -11   4   39.90    4.95
 -11   6   4   44.34    6.39
   8  -6  -4  264.39   10.91
  -2   8  -4  256.30   11.68
   2  -8   4  268.70   12.01
  -8   6   4  262.13   11.18
   2  -8   4  280.27   11.48
   5  -6  -4  627.85   19.91
   1   5  -4  594.53   20.37
   5  -6  -4  621.12   20.22
   1   5  -4  613.11   20.40
  -6   1  -4  590.68   19.95
  -6   1  -4  570.65   19.83
  -5   6   4  622.01   20.45
  -1  -5   4  601.53   20.25
  -1  -5   4  614.71   20.62
   6  -1   4  580.88   19.66
   2  -6  -4  104.68    6.02
   2  -6  -4  105.05    5.24
   2  -6  -4  102.05    6.01
  -6   4  -4  108.50    5.98
  -6   4  -4  111.92    5.76
  -2   6   4  108.62    5.98
   6  -4   4  114.13    5.53
  -2   6   4  107.76    5.39
  -2   6   4  105.08    6.28
  -1  -6  -4   18.41    3.90
   1   6   4   19.28    3.65
   6  -7   4   23.20    3.30
  -7   1   4   21.91    3.49
   1   6   4   15.04    3.83
  10  -4  -4   63.34    7.94
  -4  -6  -4   72.87    8.37
   6 -10   4   79.50    8.48
   4   6   4   64.88    6.79
 -10   4   4   71.95    6.95
   6 -10   4   69.16    6.35
   6 -10   4   72.29    7.66
  13  -7  -4    9.76    8.58
  13  -7  -4   -3.03   13.29
  -6  13  -4   34.57   10.19
   6 -13   4   16.38    8.96
   6 -13   4   -7.69   10.44
   6 -13   4   17.28    8.58
 -13   7   4    7.91    5.59
  10  -7  -4   71.07    7.50
  10  -7  -4   64.78    8.33
  -3  10  -4   67.07    7.40
  -3  10  -4   74.43    8.71
   3 -10   4   80.95    8.44
   7   3   4   77.98    7.44
   3 -10   4   69.30    7.57
 -10   7   4   70.71    6.99
   0   7  -4  839.85   28.70
   7  -7  -4  854.42   28.35
   0  -7   4  891.68   29.03
   0  -7   4  849.91   28.49
  -7   7   4  859.58   27.99
   4  -7  -4  440.97   15.40
   4  -7  -4  427.24   15.06
   4  -7  -4  430.24   15.36
   3   4  -4  431.64   15.16
  -7   3  -4  413.51   15.08
   3   4  -4  410.55   15.03
  -3  -4   4  425.60   15.38
  -3  -4   4  419.81   14.89
   7  -3   4  423.27   15.06
  -4   7   4  441.07   15.63
  -4   7   4  425.05   15.15
  -7   6  -4   20.87    3.72
   1  -7  -4   16.32    3.70
  -6  -1   4   17.32    3.44
  -1   7   4   22.56    3.89
   7  -6   4   23.29    3.17
  -1   7   4   17.51    3.64
  -2  -7  -4    8.20    4.86
  -2  -7  -4   20.36    4.69
   7  -9   4   26.62    3.91
  -9   2   4   22.40    4.58
   2   7   4   20.47    4.54
   2   7   4   10.47    4.87
   7  -9   4   29.07    4.61
  12  -5  -4  253.31   15.31
   7 -12   4  267.98   15.13
   7 -12   4  269.55   13.20
 -12   5   4  269.07   13.55
   7 -12   4  284.99   16.87
 -15   8   4  148.61   13.53
  12  -8  -4  301.36   15.37
  12  -8  -4  284.54   16.40
  -4  12  -4  299.81   16.59
  -4  12  -4  306.48   17.79
   4 -12   4  287.30   18.44
 -12   8   4  313.90   14.41
   4 -12   4  290.44   15.56
   4 -12   4  307.20   16.61
   8   4   4  289.36   16.68
   9  -8  -4   14.08    4.49
   9  -8  -4   14.25    4.04
  -1   9  -4   19.24    4.87
  -1   9  -4    9.40    5.22
   1  -9   4   11.07    5.58
  -9   8   4   16.44    4.24
   1  -9   4   17.00    4.89
  -8   2  -4  255.09   10.89
   6  -8  -4  274.96   10.96
   6  -8  -4  266.68   11.08
   2   6  -4  270.89   11.45
   8  -2   4  259.00   10.48
  -2  -6   4  243.82   12.00
  -2  -6   4  263.37   11.23
   3  -8  -4  542.13   19.14
  -8   5  -4  514.02   18.60
   3  -8  -4  526.14   18.29
   8  -5   4  523.43   18.77
  -3   8   4  540.06   18.97
  -3   8   4  541.53   19.41
  -8   8  -4   66.61    5.99
   0  -8  -4   64.00    6.25
   0  -8  -4   59.55    6.47
   0   8   4   64.54    6.83
   0   8   4   64.64    8.13
   8  -8   4   67.81    6.72
  -8   0   4   81.47    6.46
   8  -8   4   64.93    6.02
  -3  -8  -4   11.07    7.03
  -3  -8  -4    3.22    5.99
  11  -3  -4   -3.03    5.80
   8 -11   4   11.43    5.60
   8 -11   4    4.16    4.61
   3   8   4   -3.24    6.72
 -11   3   4    7.25    4.83
  -8  14  -4   30.05   15.24
   8 -14   4   23.48    8.88
 -14   6   4   10.60    6.44
 -17   9   4    1.33    8.73
  -5  14  -4   48.10   14.72
 -14   9   4   45.10    8.06
  -2  11  -4  137.34   13.78
  -2  11  -4  129.88   12.80
  11  -9  -4  156.41   11.41
  11  -9  -4  159.10   11.65
   2 -11   4  121.25   14.17
   2 -11   4  159.30   12.58
 -11   9   4  152.11   10.08
   8  -9  -4   15.78    4.36
   8  -9  -4   10.72    4.35
   1   8  -4    7.48    4.81
   1   8  -4   13.46    5.08
  -1  -8   4   14.69    4.58
  -1  -8   4   17.74    5.48
  -9   4  -4   13.39    6.13
   5  -9  -4   17.48    4.47
   5  -9  -4   18.28    3.66
   9  -4   4   22.53    3.74
  -4  -5   4   12.26    3.74
  -5   9   4   23.00    4.11
  -5   9   4   23.94    4.73
   2  -9  -4   21.55    5.21
  -9   7  -4   27.10    4.32
   2  -9  -4   27.74    4.95
   9  -7   4   22.83    4.20
  -7  -2   4   22.16    4.50
   9  -7   4   22.13    4.38
  -2   9   4   23.44    5.02
  -1  -9  -4   35.93    6.89
  -1  -9  -4   60.54    7.80
   1   9   4   26.22    7.18
   9 -10   4   54.45    6.48
 -10   1   4   41.82    6.24
   1   9   4   30.29    6.75
   9 -10   4   52.32    6.30
  13  -4  -4   11.52    9.56
  -4  -9  -4   38.18   10.28
   9 -13   4   11.24    7.35
 -13   4   4    2.35    6.54
   4   9   4    5.23    9.89
 -16   7   4   85.94   11.19
 -16  10   4  121.22   13.93
  -3  13  -4  623.12   29.55
 -13  10   4  596.92   23.68
  10 -10  -4   38.21    6.28
   0  10  -4   47.90    7.77
   0  10  -4   28.35    7.23
  10 -10  -4   29.87    6.45
 -10  10   4   42.72    6.24
   0 -10   4   43.76    8.72
   0 -10   4   41.82    7.45
 -10   3  -4   83.83    7.05
   7 -10  -4   76.64    7.55
   3   7  -4   67.22    9.06
   7 -10  -4   77.87    7.93
   7 -10  -4   64.43    7.49
   3   7  -4   80.12    8.96
   7 -10  -4   75.81    7.03
  10  -3   4   63.20    7.21
  -3  -7   4   69.41    7.59
  -3  -7   4   86.24    8.34
   4 -10  -4   84.83    9.26
   4 -10  -4   66.48    8.34
 -10   6  -4   75.45    6.73
   4 -10  -4   70.86    7.10
  -4  10   4   68.32    8.97
  10  -6   4   68.90    7.27
  10  -6   4   63.32    7.14
  -4  10   4   74.77    8.30
 -10   9  -4   48.04    6.22
   1 -10  -4   43.14    7.32
   1 -10  -4   44.77    7.70
  10  -9   4   45.76    6.29
  -1  10   4   42.91    7.02
  -1  10   4   38.87    7.88
  10  -9   4   46.22    6.04
  -9  -1   4   43.73    6.20
  12  -2  -4   -0.69    8.15
  -2 -10  -4   -8.02    8.99
 -12   2   4    7.89    5.74
   2  10   4    0.23    9.85
   2  10   4   -0.66    9.10
  10 -12   4    5.48    6.94
 -15   5   4   27.61    8.37
 -18   8   4  208.76   19.76
 -18  11   4    1.53   10.93
 -15  11   4  124.68   13.28
  -1  12  -4    8.65   11.08
 -12  11   4   11.39    6.03
   1 -12   4   10.93   10.10
   2   9  -4  162.42   13.03
   2   9  -4  129.31   12.52
   9 -11  -4  146.52   11.21
 -11   2  -4  141.80   10.01
   9 -11  -4  172.68   11.39
  -2  -9   4  139.77   12.38
  11  -2   4  142.96   10.34
  -2  -9   4  128.88   13.73
   6 -11  -4   38.65    5.92
 -11   5  -4   32.72    5.53
   6 -11  -4   35.96    5.43
   5   6  -4   28.67    6.39
   6 -11  -4   32.37    6.44
   6 -11  -4   32.64    6.99
  -6  11   4   48.13    7.49
  11  -5   4   38.14    6.08
  -6  11   4   37.19    6.06
 -11   8  -4    5.62    4.64
   3 -11  -4   12.10    7.38
   3 -11  -4    7.21    6.66
  11  -8   4    0.73    4.84
  -3  11   4    4.91    7.73
  -8  -3   4    3.45    4.91
  11  -8   4   -0.20    5.22
  -3  11   4   -7.44    6.02
   0 -11  -4   44.76    9.85
  11 -11   4   47.83    8.59
 -11   0   4   33.01    6.43
  11 -11   4   35.36    7.63
   0  11   4   38.20   10.62
   0  11   4   30.84    9.74
 -14   3   4   22.06    7.98
 -17   6   4   10.97   10.97
 -17  12   4    7.54    9.92
 -14  12   4   43.78    8.13
   1  11  -4   24.41   10.58
  -1 -11   4   13.04    9.79
 -11  12   4    7.22    5.80
   4   8  -4  305.84   16.69
   8 -12  -4  302.95   15.10
   8 -12  -4  303.38   15.89
   4   8  -4  282.01   16.40
   8 -12  -4  317.00   15.53
  12  -4   4  291.51   15.38
  -4  -8   4  267.83   17.30
  -4  -8   4  278.62   16.53
   5 -12  -4  266.31   14.36
   7   5  -4  271.36   16.60
 -12   7  -4  275.79   12.95
   5 -12  -4  256.92   15.60
   5 -12  -4  278.87   17.17
  12  -7   4  267.64   14.17
  -5  12   4  275.00   18.07
  12  -7   4  261.46   14.82
  -5  12   4  256.52   15.52
 -12  10  -4    4.02    4.97
   2 -12  -4   -7.45    9.32
   2 -12  -4   27.12   11.03
  12 -10   4   -6.66    8.27
  -2  12   4   -2.02   10.20
  -2  12   4    1.68    9.15
  12 -10   4   -6.71   10.56
  -1 -12  -4   15.45   17.02
 -13   1   4    1.59    7.26
 -16   4   4  110.03   13.20
 -16  13   4   54.00   11.19
   3  10  -4  563.85   27.79
 -13   3  -4  606.78   23.21
  13  -3   4  574.29   24.70
  -3 -10   4  570.26   27.01
   7 -13  -4   10.49    8.88
   7 -13  -4   17.70    6.82
   7 -13  -4   22.10    8.17
   7 -13  -4   16.60   10.37
 -13   6  -4   10.24    5.84
  -7  13   4   34.68   10.58
  13  -6   4    2.60    7.68
   4 -13  -4  -11.40   11.76
 -13   9  -4   12.55    6.01
  13  -9   4   21.61    8.15
  -4  13   4    9.74   11.82
 -12  -1   4   11.66    7.85
 -15   2   4  175.09   16.79
 -18   5   4  107.34   16.32
 -15  14   4   10.82    9.89
 -14   2  -4   35.42    9.08
 -14   5  -4   49.52    7.90
 -14   8  -4   39.79    6.91
   6 -14  -4   44.31   16.79
  14  -8   4   23.23   11.44
  -6  14   4   68.74   14.25
 -14  11  -4   25.65    7.67
 -14   0   4   31.98   11.23
 -17   3   4   35.50   14.10
 -15   4  -4  102.11   11.37
 -15   7  -4  157.01   13.07
 -15  10  -4   30.15    8.05
 -16   1   4    6.61   13.93
 -16   3  -4   50.41   13.24
 -16   6  -4  127.95   14.94
 -16   9  -4   75.80   10.60
 -17   5  -4    2.96   12.29
 -17   8  -4    2.98   10.03
 -17  11  -4    1.23    9.49
 -18   7  -4   -4.89   12.31
 -18  10  -4  237.26   20.54
   1   0  -5  389.48   12.01
   0  -1  -5  385.26   11.95
  -1   1  -5  364.76   11.97
   0  -1  -5  367.11   12.07
   0  -1  -5  367.21   11.92
   1   0  -5  372.10   12.06
  -1   1  -5  368.86   11.98
   0  -1  -5  357.80   11.99
   1   0  -5  370.15   12.03
   0   1   5  379.32   11.94
  -1   0   5  369.46   12.07
   0   1   5  365.20   11.89
  -1   0   5  357.44   11.99
  -1   0   5  389.95   12.01
   1  -1   5  373.60   11.97
   0   1   5  363.40   12.02
   1  -1   5  372.96   12.04
   2  -2  -5  197.64    6.96
   2  -2  -5  192.96    6.93
  -2   0  -5  193.00    6.87
   0   2  -5  192.43    7.02
  -2   0  -5  195.22    6.74
   2  -2  -5  194.97    6.91
   0  -2   5  188.02    6.94
  -2   2   5  194.70    6.96
  -2   2   5  197.63    7.00
   0  -2   5  190.49    7.14
   2   0   5  193.75    6.75
  -2   2   5  199.82    6.96
  -1  -2  -5  408.21   13.87
  -2   3  -5  421.07   13.94
  -2   3  -5  427.94   13.87
   3  -1  -5  430.13   13.78
  -1  -2  -5  422.78   13.87
  -2   3  -5  428.26   13.90
  -1  -2  -5  424.66   13.87
   2  -3   5  421.86   13.78
   1   2   5  415.75   13.85
  -3   1   5  432.94   13.82
   1   2   5  436.95   13.83
  -3   1   5  422.54   13.61
  -3   1   5  420.41   13.68
   2  -3   5  426.09   13.96
   1   2   5  422.04   13.96
   4  -3  -5  130.18    5.58
  -1   4  -5  132.23    5.96
  -1   4  -5  131.11    5.40
  -3  -1  -5  127.04    5.81
  -1   4  -5  136.30    5.92
  -3  -1  -5  124.53    5.13
   1  -4   5  126.93    5.65
  -4   3   5  138.49    5.78
  -4   3   5  143.66    5.74
   3   1   5  136.02    5.68
   1  -4   5  139.13    6.15
   1  -3  -5  422.36   13.61
   2   1  -5  405.42   13.63
   1  -3  -5  419.47   13.85
  -3   2  -5  414.52   13.87
   2   1  -5  408.93   13.66
   1  -3  -5  410.66   13.88
  -1   3   5  431.58   13.71
  -2  -1   5  422.61   13.78
  -1   3   5  422.84   13.95
  -2  -1   5  417.77   13.62
  -1   3   5  420.94   13.84
  -2  -1   5  437.76   13.50
  -2  -3  -5  599.08   19.96
  -3   5  -5  615.57   20.00
   5  -2  -5  611.59   19.69
  -2  -3  -5  593.59   19.85
  -3   5  -5  626.10   20.05
  -3   5  -5  632.83   20.32
  -5   2   5  617.74   19.89
   3  -5   5  621.63   19.92
   3  -5   5  594.91   20.07
   2   3   5  600.90   20.03
  -5   2   5  650.51   20.13
   3  -5   5  608.98   19.87
   2   3   5  594.58   19.81
   2   3   5  602.48   19.90
  -2   6  -5  598.15   19.92
   6  -4  -5  578.50   19.48
  -2   6  -5  589.44   19.97
  -2   6  -5  575.98   19.32
   4   2   5  582.17   19.59
   2  -6   5  600.80   20.12
   2  -6   5  592.38   19.77
  -6   4   5  595.69   19.66
  -6   4   5  584.46   19.78
   3  -4  -5  131.66    5.62
  -4   1  -5  127.12    5.61
   3  -4  -5  130.71    5.80
  -4   1  -5  126.48    5.53
   1   3  -5  138.18    5.87
   1   3  -5  134.75    5.88
   3  -4  -5  136.44    5.68
  -3   4   5  135.11    5.77
  -1  -3   5  126.61    5.65
  -3   4   5  133.48    5.60
   4  -1   5  127.23    5.34
  -3   4   5  139.76    5.79
  -1  -3   5  133.84    6.02
  -4   4  -5   90.42    4.81
   0  -4  -5   86.68    4.93
   0  -4  -5   89.91    4.83
   0   4   5   88.56    5.11
   0   4   5   88.79    4.87
   4  -4   5   91.42    4.52
  -3  -4  -5  930.78   30.80
  -3  -4  -5  958.59   30.80
  -4   7  -5  984.42   31.02
  -4   7  -5  976.73   31.04
  -4   7  -5  955.11   30.95
   7  -3  -5  939.53   30.39
   3   4   5  922.89   30.88
  -7   3   5  973.49   30.83
  -7   3   5  960.58   31.03
   3   4   5  952.42   30.66
   4  -7   5  975.50   30.85
   4  -7   5  948.05   30.69
   4  -7   5  990.33   31.26
  -3   8  -5  517.82   18.94
  -3   8  -5  520.96   18.09
   8  -5  -5  548.69   19.34
  -8   5   5  529.13   18.68
   3  -8   5  527.06   19.19
   3  -8   5  515.07   18.66
   5   3   5  493.06   18.46
  -8   5   5  529.57   18.63
   0   5  -5   12.98    2.79
   5  -5  -5    9.16    2.22
  -5   0  -5   10.60    1.98
   0   5  -5   11.99    2.55
  -5   5   5   12.23    2.36
  -5   5   5   12.89    2.62
  -5   5   5   13.58    2.69
   0  -5   5   13.26    2.52
   0  -5   5   11.99    2.81
   2  -5  -5  600.76   20.05
  -5   3  -5  618.16   19.93
   2  -5  -5  606.27   19.73
   3   2  -5  604.41   19.72
   2  -5  -5  587.51   20.05
  -5   3  -5  619.99   20.21
   3   2  -5  624.47   19.80
  -2   5   5  606.80   20.00
   5  -3   5  593.97   19.95
  -3  -2   5  607.82   19.58
  -3  -2   5  630.68   19.94
  -2   5   5  601.47   19.83
  -2   5   5  616.38   20.25
  -1  -5  -5    6.13    2.84
  -5   6  -5    8.07    2.69
  -1  -5  -5   -0.45    2.48
  -6   1   5    1.32    2.58
   1   5   5    4.51    2.72
   5  -6   5    3.24    2.15
   1   5   5    5.08    2.72
  -5   9  -5   95.94    7.97
  -5   9  -5   93.59    7.44
   5  -9   5   92.27    7.96
   5  -9   5   93.51    7.29
   4   5   5   77.81    7.74
  -9   4   5   91.01    6.89
   5  -9   5   89.93    5.99
  -4  10  -5  479.74   18.71
  10  -6  -5  469.03   17.50
  -4  10  -5  469.20   18.54
   4 -10   5  476.98   18.88
   4 -10   5  448.84   18.18
 -10   6   5  436.10   17.77
   7  -6  -5   45.18    4.71
  -1   7  -5   39.62    4.76
  -1   7  -5   36.98    4.43
  -7   6   5   40.86    5.23
   6   1   5   36.83    4.52
  -7   6   5   38.91    4.87
   1  -7   5   41.04    5.35
   1  -7   5   36.91    4.71
   4  -6  -5  588.86   19.19
  -6   2  -5  567.74   19.22
   4  -6  -5  581.65   19.22
   4  -6  -5  594.05   19.33
  -6   2  -5  570.21   19.12
   2   4  -5  572.55   19.24
   2   4  -5  549.30   19.19
  -2  -4   5  555.52   19.41
   6  -2   5  564.05   20.29
  -2  -4   5  570.82   19.07
  -4   6   5  593.57   19.40
  -4   6   5  566.05   19.01
  -4   6   5  567.14   19.54
  -6   5  -5    8.57    2.72
   1  -6  -5    5.87    2.84
   1  -6  -5    8.64    2.95
  -6   5  -5    6.30    2.54
  -1   6   5    6.33    3.02
   6  -5   5    7.05    2.29
  -5  -1   5    5.49    2.68
  -1   6   5    6.17    2.68
  -2  -6  -5  126.32    8.17
   2   6   5  125.58    7.84
   6  -8   5  132.46    7.14
  -8   2   5  123.80    7.57
   2   6   5  110.61    8.16
  -6  11  -5  792.77   28.03
  -6  11  -5  743.70   27.41
  11  -5  -5  770.05   28.29
 -11   5   5  742.84   27.52
   6 -11   5  770.50   26.54
   6 -11   5  780.82   27.71
   5   6   5  776.33   27.70
   6 -11   5  801.50   27.51
  12  -7  -5   45.86    6.96
  -5  12  -5   40.83    8.83
  12  -7  -5   41.74    8.03
  -5  12  -5   39.84    7.71
   7   5   5   38.56    8.54
 -12   7   5   46.67    6.36
   5 -12   5   35.92    7.51
   5 -12   5   42.91    7.69
   5 -12   5   44.77    8.94
  -2   9  -5  116.95    8.96
   9  -7  -5  106.37    7.42
   2  -9   5  102.65    8.68
  -9   7   5  101.07    7.41
   7   2   5  114.08    8.38
   2  -9   5   99.89    9.43
   1   6  -5   50.96    5.74
   6  -7  -5   42.72    4.65
   6  -7  -5   39.77    4.19
  -7   1  -5   33.50    3.99
   1   6  -5   45.51    5.75
   7  -1   5   32.86    4.01
  -1  -6   5   34.32    4.43
  -6   7   5   36.83    4.33
  -1  -6   5   39.29    4.20
  -7   4  -5  939.40   30.67
   4   3  -5  928.80   30.31
   3  -7  -5  988.91   30.90
   4   3  -5  924.79   30.21
   3  -7  -5  951.95   30.34
  -7   4  -5  959.27   31.02
   3  -7  -5  961.88   30.87
  -3   7   5  943.96   30.65
   7  -4   5  952.54   30.69
  -3   7   5  923.17   30.49
  -4  -3   5  926.83   30.13
  -3   7   5  971.67   31.15
   0   7   5  251.57   11.51
   7  -7   5  260.16   10.63
   0   7   5  246.96   11.16
  -7   0   5  247.70   10.77
  -3  -7  -5  420.93   17.56
  -3  -7  -5  430.02   17.62
   7 -10   5  434.31   16.56
   3   7   5  439.79   17.35
   7 -10   5  429.69   17.59
 -10   3   5  416.77   16.87
   3   7   5  426.34   18.04
  13  -6  -5  155.79   16.00
   7 -13   5  202.84   19.33
   7 -13   5  188.80   16.51
 -13   6   5  164.74   11.83
  -6  14  -5   43.73   13.84
   6 -14   5   14.20   17.25
 -14   8   5    6.96    6.79
  11  -8  -5  104.97   10.64
  11  -8  -5  107.76    9.89
  -3  11  -5  108.74   12.49
  -3  11  -5   86.68    9.23
   8   3   5   95.70   11.59
 -11   8   5  102.62    8.56
   3 -11   5  106.05   12.72
   3 -11   5   76.48    8.43
   8  -8  -5 1498.78   47.72
   0   8  -5 1472.86   48.11
   0  -8   5 1489.95   47.87
  -8   8   5 1479.21   47.22
   0  -8   5 1516.76   48.43
   3   5  -5  516.11   18.04
  -8   3  -5  498.33   17.86
   5  -8  -5  527.74   18.19
   3   5  -5  512.69   18.17
   5  -8  -5  536.74   18.27
   5  -8  -5  509.11   17.90
  -5   8   5  514.11   18.36
   8  -3   5  499.75   17.71
  -3  -5   5  436.00   20.45
  -5   8   5  474.90   19.90
  -3  -5   5  502.26   17.76
   2  -8  -5  118.65    8.15
  -8   6  -5  116.46    7.05
   2  -8  -5  127.37    8.07
  -2   8   5  119.31    8.32
  -6  -2   5  109.30    6.91
  -1  -8  -5   31.93    6.06
  -1  -8  -5   44.27    5.86
   1   8   5   36.17    6.21
  -9   1   5   43.61    5.72
   8  -9   5   45.28    5.42
   1   8   5   42.15    6.32
  12  -4  -5   48.60    8.48
  -4  -8  -5   44.94    9.37
   8 -12   5   57.75    8.19
   8 -12   5   55.99    7.56
 -12   4   5   54.25    7.14
   4   8   5   48.45    8.57
 -15   7   5   71.49   10.40
 -16   9   5   15.02    8.50
  -4  13  -5   41.91   11.78
   4 -13   5   22.78   12.64
 -13   9   5   42.03    7.60
  10  -9  -5   96.18    9.62
  10  -9  -5  117.72   10.13
  -1  10  -5   98.83   11.55
  -1  10  -5   96.22   11.63
 -10   9   5  100.12    8.51
   1 -10   5   93.26   12.53
   1 -10   5  101.42   11.25
  -9   2  -5   98.27    7.14
   2   7  -5   97.02    8.81
   7  -9  -5  120.80    8.19
   7  -9  -5  110.54    7.89
  -7   9   5   96.03    7.39
  -2  -7   5  110.97    9.49
  -2  -7   5   98.88    8.07
   9  -2   5  105.87    6.86
   5   4  -5   84.34    7.45
   4  -9  -5   88.24    6.66
   4  -9  -5   89.84    8.43
  -9   5  -5   79.33    6.48
   4  -9  -5  100.97    6.40
  -4   9   5   92.23    8.58
  -4   9   5   90.72    7.25
   9  -5   5   83.32    6.66
   1  -9  -5   39.22    6.14
  -9   8  -5   51.46    6.08
   1  -9  -5   40.97    6.33
   9  -8   5   42.59    5.77
   9  -8   5   40.21    5.26
  -8  -1   5   39.55    5.19
  -1   9   5   38.99    6.66
  -1   9   5   39.92    5.94
  -2  -9  -5   19.11    7.63
  -2  -9  -5   11.54    7.78
  11  -2  -5   25.64    6.67
   9 -11   5   13.18    5.29
   9 -11   5   10.93    6.49
   2   9   5    8.89    7.27
   2   9   5   -7.62    7.88
 -14   5   5    6.94    6.41
 -17   8   5    1.49    9.90
 -18  10   5   14.07   10.89
 -15  10   5    5.27    6.81
  -2  12  -5  552.47   26.09
  10   2   5  586.24   25.27
 -12  10   5  568.78   21.99
   2 -12   5  522.72   27.04
   2 -12   5  571.29   24.93
   1   9  -5   87.21   11.33
   9 -10  -5  102.39    9.80
   1   9  -5  114.61   11.29
   9 -10  -5  122.37    9.82
  -1  -9   5  105.35   12.60
  10  -1   5   95.78    7.96
  -1  -9   5  100.10   10.60
   6 -10  -5  458.63   17.43
   4   6  -5  442.62   17.61
   6 -10  -5  432.83   17.12
   6 -10  -5  475.35   18.15
   6 -10  -5  454.60   17.72
 -10   4  -5  421.75   17.12
  -4  -6   5  428.42   17.38
  -6  10   5  443.31   18.39
  -6  10   5  475.97   17.70
  -4  -6   5  448.17   18.33
  10  -4   5  460.75   17.35
   3 -10  -5  435.70   17.60
   3 -10  -5  433.61   18.29
   3 -10  -5  438.79   18.02
 -10   7  -5  413.42   16.82
  10  -7   5  429.67   17.32
  -3  10   5  423.72   17.69
  10  -7   5  443.06   17.18
  -3  10   5  438.55   18.74
   0 -10  -5  105.37   10.26
   0 -10  -5  123.89   12.91
   0  10   5  100.38   13.11
  10 -10   5  134.37   12.05
 -10   0   5  113.63    9.68
   0  10   5  104.94   12.12
  10 -10   5  102.68   10.13
  13  -3  -5   75.85   11.98
 -13   3   5   61.26    8.17
   3  10   5   88.29   12.88
 -16   6   5   19.31    9.78
 -17  11   5   23.75    9.72
 -14  11   5   15.18    7.32
   0  11  -5   85.18   11.48
   0  11  -5   81.18   10.34
  11 -11  -5   65.06    9.38
   0 -11   5   95.03   10.46
   8 -11  -5   98.63   10.20
   3   8  -5   82.87    8.83
   8 -11  -5  103.72   10.25
 -11   3  -5   98.02    8.38
   3   8  -5   99.19   11.28
   8 -11  -5  103.99    9.97
  11  -3   5   92.45    9.26
  -3  -8   5   93.53   10.69
  -3  -8   5  105.34   12.45
 -11   6  -5  743.47   27.26
   5 -11  -5  773.18   27.04
   5 -11  -5  791.00   28.70
   5 -11  -5  746.06   27.88
  -5  11   5  783.46   28.82
  11  -6   5  785.64   27.79
  -5  11   5  767.83   27.67
   2 -11  -5   -4.12    8.66
   2 -11  -5    9.76    7.66
 -11   9  -5    6.28    6.03
  -9  -2   5   20.14    5.63
  11  -9   5   15.97    5.91
  -2  11   5   -0.17    7.28
  11  -9   5   14.98    6.28
  -2  11   5   25.23    8.48
  -1 -11  -5  194.99   19.44
 -12   1   5  210.32   13.19
   1  11   5  184.83   18.54
 -15   4   5   19.11    8.44
 -18   7   5   45.95   13.21
 -16  12   5   17.37    9.37
 -13  12   5    8.15    6.82
   2  10  -5  573.15   25.30
 -12   2  -5  528.82   21.82
  10 -12  -5  557.89   23.80
   2  10  -5  484.69   24.67
  -2 -10   5  591.69   24.81
  12  -2   5  566.26   22.22
   7 -12  -5   44.12    8.26
 -12   5  -5   36.91    6.77
   5   7  -5   45.64    9.56
   7 -12  -5   50.06    7.36
   7 -12  -5   29.39    6.42
  -5  -7   5   47.98    7.74
  12  -5   5   41.07    7.37
  -7  12   5   31.72    9.23
 -12   8  -5   51.97    6.75
   4 -12  -5   41.70    8.85
   4 -12  -5   52.63    9.96
  12  -8   5   62.62    7.82
  12  -8   5   51.62    7.93
  -4  12   5   54.80   10.36
  -4  12   5   63.08    8.69
   1 -12  -5  221.83   19.51
 -11  -1   5  181.31   13.30
 -14   2   5    7.48    8.57
 -17   5   5  229.13   21.29
 -18  13   5  275.24   22.85
 -15  13   5  101.59   11.87
   9 -13  -5   32.24    8.72
 -13   4  -5   30.48    6.58
   4   9  -5   41.86   11.03
  -4  -9   5   41.31   10.35
   6 -13  -5  226.46   23.73
   6 -13  -5  150.63   14.93
 -13   7  -5  176.62   11.85
  -6  13   5  184.26   18.62
  13  -7   5  182.99   15.12
 -13  10  -5   76.22    8.39
  -3  13   5   41.78   21.72
 -10  -3   5   78.43    9.08
 -13   0   5  281.96   17.29
 -16   3   5   40.10   12.07
 -17  14   5  171.93   20.44
 -14   3  -5   10.50    8.00
  -3 -11   5   22.30   21.69
   8 -14  -5    6.63    9.26
 -14   6  -5   26.86    6.84
   8 -14  -5   -1.69   17.81
  -8  14   5   -1.21   14.08
 -14   9  -5    9.41    6.31
 -12  -2   5    7.81    9.16
 -15   1   5   23.92   11.75
 -16  15   5  208.28   18.62
 -15   5  -5   11.30    8.24
 -15   8  -5   51.19    8.69
 -14  -1   5   42.72   12.58
 -17   2   5   30.26   15.62
 -16   4  -5   29.06   12.05
 -16   7  -5   27.48   10.48
 -16  10  -5    1.38    8.48
 -17   6  -5   27.35   12.53
 -17   9  -5    4.46    9.93
 -18   5  -5  359.53   27.16
 -18   8  -5   33.64   13.18
   0   0  -6 3148.00   95.11
   0   0  -6 3215.92   95.11
   0   0   6 3221.48   95.12
   0   0   6 3144.69   94.95
   0   0   6 3119.81   95.05
   0   0   6 3129.71   95.09
   2  -1  -6  186.86    6.80
   2  -1  -6  192.53    6.88
  -1   2  -6  191.00    6.93
  -1  -1  -6  183.05    6.82
   2  -1  -6  190.76    6.94
  -1   2  -6  183.63    6.92
  -1  -1  -6  185.24    6.87
   1   1   6  186.53    6.92
  -2   1   6  185.89    6.89
  -2   1   6  191.05    6.89
   1   1   6  194.37    6.69
   1   1   6  186.21    6.78
   1  -2   6  182.88    6.99
   1   1   6  189.72    6.89
  -2   1   6  186.85    6.82
   1  -2   6  183.17    6.81
   1   1  -6  181.44    6.89
  -2   1  -6  191.99    6.73
   1   1  -6  179.14    6.85
  -2   1  -6  185.59    6.72
   1  -2  -6  184.55    6.95
   1  -2  -6  183.52    6.89
   1  -2  -6  188.09    6.78
  -1  -1   6  184.54    6.70
   2  -1   6  192.17    6.78
  -1   2   6  187.43    6.91
  -1   2   6  193.94    6.84
  -1   2   6  179.76    6.62
  -1  -1   6  182.32    6.81
  -1   2   6  191.34    7.02
  -1  -1   6  186.99    7.01
   2  -1   6  190.58    6.76
  -2   4  -6  390.06   13.43
  -2   4  -6  396.34   13.41
  -2  -2  -6  392.81   13.34
  -2   4  -6  389.79   13.50
   4  -2  -6  393.21   13.24
  -2  -2  -6  392.76   13.25
   2  -4   6  391.80   13.67
  -4   2   6  402.14   13.42
   2   2   6  384.16   13.23
   2  -4   6  394.13   13.39
  -4   2   6  420.79   13.44
   3  -3  -6  160.81    6.14
   0   3  -6  147.01    6.35
   0   3  -6  144.91    6.30
   0  -3   6  145.59    6.56
   0  -3   6  146.22    6.16
  -3   3   6  152.70    6.09
  -3   3   6  157.07    6.16
  -3   3   6  159.38    6.29
   0  -3  -6  747.01   22.75
  -3   3  -6  726.78   23.23
  -3   3  -6  728.25   22.81
   3   0  -6  750.81   22.78
   0  -3  -6  715.58   23.17
   0  -3  -6  724.32   23.09
   3   0  -6  706.94   22.77
   3   0  -6  709.24   22.79
  -3   3  -6  723.52   22.79
   0   3   6  705.58   23.05
   3  -3   6  735.52   22.76
   0   3   6  717.56   22.73
  -3   0   6  726.97   22.89
  -3   0   6  740.42   22.82
   0   3   6  725.33   22.78
   0   3   6  709.34   23.17
   3  -3   6  727.54   22.89
   6  -3  -6 2135.55   66.72
  -3   6  -6 2246.21   67.10
  -3  -3  -6 2110.14   66.80
  -3   6  -6 2157.49   67.04
  -3   6  -6 2178.70   67.09
   3   3   6 2120.19   66.90
   3   3   6 2150.60   66.67
  -6   3   6 2268.19   67.11
   3  -6   6 2184.28   66.96
  -6   3   6 2224.51   67.08
   3  -6   6 2239.83   67.33
  -1   5  -6  553.43   19.01
   5  -4  -6  567.55   18.79
  -4  -1  -6  575.16   18.95
  -1   5  -6  560.06   18.45
  -1   5  -6  555.18   19.00
  -5   4   6  581.91   19.04
  -5   4   6  581.78   18.71
   1  -5   6  553.37   19.15
   1  -5   6  557.08   18.88
   2  -4  -6  401.38   13.22
   2   2  -6  384.46   13.28
   2  -4  -6  394.49   13.46
   2   2  -6  388.07   13.33
   2  -4  -6  391.74   13.39
  -4   2  -6  388.43   13.41
  -2   4   6  392.65   13.49
  -2   4   6  392.80   13.31
  -2   4   6  402.03   13.34
  -2  -2   6  380.52   13.11
  -2  -2   6  386.02   13.41
  -1  -4  -6  124.16    6.28
  -1  -4  -6  127.04    6.33
  -4   5  -6  128.75    6.36
   5  -1  -6  126.27    5.45
  -4   5  -6  132.20    6.05
   4  -5   6  120.28    5.80
   4  -5   6  127.56    6.29
   1   4   6  140.11    6.12
  -5   1   6  133.29    6.13
   1   4   6  119.40    6.06
  -5   1   6  132.71    5.75
  -4   8  -6   37.75    4.31
  -4   8  -6   36.52    4.72
  -4  -4  -6   30.28    4.12
   8  -4  -6   31.26    3.66
  -4   8  -6   32.61    4.65
   4   4   6   28.86    4.35
   4  -8   6   36.31    4.26
   4   4   6   33.49    6.24
   4  -8   6   45.64    5.23
  -8   4   6   40.42    4.74
  -8   4   6   33.81    4.21
  -2   7  -6  229.59   10.45
  -2   7  -6  233.57   10.45
   7  -5  -6  230.57    9.65
  -2   7  -6  230.88    9.52
  -7   5   6  249.66   10.26
   2  -7   6  248.79   10.88
  -7   5   6  243.76    9.94
   2  -7   6  234.06   10.11
   4  -5  -6  563.03   18.60
   4  -5  -6  560.01   18.58
   4  -5  -6  566.60   18.52
   1   4  -6  564.68   18.79
  -5   1  -6  539.13   18.50
   1   4  -6  584.60   18.93
  -5   1  -6  515.97   18.23
  -4   5   6  564.35   18.68
  -4   5   6  577.49   18.48
  -4   5   6  561.10   18.82
  -1  -4   6  559.52   18.96
  -1  -4   6  545.19   18.59
  -5   4  -6  124.50    6.40
   1  -5  -6  122.49    6.39
   1  -5  -6  123.50    6.34
   5  -4   6  119.48    5.86
  -1   5   6  127.75    5.66
  -1   5   6  121.05    6.64
  -1   5   6  137.08    6.26
  -2  -5  -6  423.93   15.51
   7  -2  -6  419.90   14.59
  -5   7  -6  431.28   15.70
  -2  -5  -6  410.02   15.59
  -5   7  -6  427.78   15.21
   5  -7   6  428.17   15.07
   5  -7   6  419.91   15.20
  -7   2   6  425.59   15.52
   5  -7   6  444.05   15.62
   2   5   6  418.26   15.18
   2   5   6  428.69   15.72
   2   5   6  429.46   15.41
  -5  10  -6  894.15   29.91
  10  -5  -6  863.87   28.79
  -5  10  -6  850.31   29.73
   5 -10   6  864.27   29.52
   5 -10   6  854.67   30.14
 -10   5   6  828.77   29.48
  -3   9  -6   69.39    8.34
   9  -6  -6   79.34    6.72
   6   3   6   84.41    7.62
   3  -9   6   87.36    7.44
  -9   6   6   85.22    6.87
  -6   0  -6   87.72    6.58
   6  -6  -6   87.76    5.58
   0   6  -6   91.61    6.47
   0   6  -6   96.66    6.44
   0  -6   6   91.56    6.08
  -6   6   6   81.83    6.05
  -6   6   6   89.83    5.56
   0  -6   6   89.59    6.75
   3  -6  -6 2211.06   66.94
  -6   3  -6 2138.53   66.79
  -6   3  -6 2198.52   67.59
   3   3  -6 2139.62   66.72
   3  -6  -6 2175.97   66.72
   3   3  -6 2198.07   66.82
   3  -6  -6 2196.26   67.09
  -3  -3   6 2162.40   66.60
  -3   6   6 2146.22   66.81
   6  -3   6 2158.99   66.90
  -3   6   6 2185.41   66.91
  -3   6   6 2234.01   67.23
  -3  -3   6 2167.84   66.92
  -6   6  -6  355.37   13.58
   0  -6  -6  349.25   13.63
   0  -6  -6  339.41   13.57
   6  -6   6  360.94   13.21
   0   6   6  357.27   13.48
   0   6   6  353.34   13.80
  -6   0   6  352.36   13.08
  -3  -6  -6  191.45   10.67
  -6   9  -6  198.12   10.29
   6  -9   6  204.59    9.65
   6  -9   6  200.33   10.76
  -9   3   6  208.26   10.01
   3   6   6  203.65   10.38
   3   6   6  203.30   11.02
   3   6   6  209.43   10.39
  12  -6  -6   32.35    8.16
  -6  12  -6   23.03    7.29
  -6  12  -6   31.87    8.51
  12  -6  -6   19.64    6.30
   6 -12   6   23.89    7.45
   6   6   6   16.28    8.57
 -12   6   6   42.06    6.12
   6 -12   6   24.77    8.80
   6 -12   6   35.81    7.88
  -4  11  -6  122.50   13.70
  11  -7  -6  133.33   10.37
  11  -7  -6  125.51   11.50
  -4  11  -6  150.08   12.58
 -11   7   6  125.93    9.75
   4 -11   6  135.08   13.02
   4 -11   6  142.39   11.34
  -1   8  -6  539.41   19.90
   8  -7  -6  503.96   18.98
  -1   8  -6  543.63   20.09
  -8   7   6  546.26   19.07
   1  -8   6  537.44   19.70
  -8   7   6  530.84   19.77
   7   1   6  529.86   19.03
   1  -8   6  522.86   20.12
   5  -7  -6  240.50    9.85
  -7   2  -6  226.32    9.90
   2   5  -6  234.86   10.19
   2   5  -6  241.81   10.25
   5  -7  -6  238.46   10.16
   5  -7  -6  235.71   10.07
  -5   7   6  232.01    9.70
  -5   7   6  221.39   10.37
   7  -2   6  228.51    9.40
  -2  -5   6  226.41   10.50
  -2  -5   6  236.69    9.93
  -5   7   6  241.45   10.20
  -7   5  -6  422.73   15.71
   2  -7  -6  428.83   15.83
  -7   5  -6  414.79   15.30
   2  -7  -6  423.21   15.69
  -2   7   6  432.36   15.95
   7  -5   6  413.62   15.30
  -2   7   6  417.51   14.91
  -2   7   6  416.24   15.42
  -1  -7  -6  930.07   31.16
  -7   8  -6  956.17   31.46
   7  -8   6  925.87   30.85
   1   7   6  922.33   31.51
   1   7   6  938.60   31.04
  -8   1   6  906.81   30.90
  -7  11  -6   11.13    6.28
   4   7   6   24.77    6.58
   7 -11   6   22.41    5.07
 -11   4   6   12.89    5.30
   7 -11   6   24.54    6.25
   4   7   6   21.11    6.96
  -7  14  -6  607.22   30.52
 -14   7   6  558.63   23.97
   7 -14   6  650.33   42.61
  13  -8  -6  170.07   14.68
  -5  13  -6  149.65   18.77
   5 -13   6  187.81   16.00
   5 -13   6  144.08   19.02
 -13   8   6  122.68   10.92
  10  -8  -6  139.56    9.79
  -2  10  -6  126.09   11.71
  -2  10  -6  133.24   11.34
   2 -10   6  142.63   10.61
 -10   8   6  127.97    8.56
   2 -10   6  130.32   12.22
   1   7  -6  507.75   19.00
   7  -8  -6  445.93   19.16
  -8   1  -6  491.49   17.97
   1   7  -6  529.14   19.07
   7  -8  -6  516.99   18.40
  -1  -7   6  522.15   18.66
   8  -1   6  503.89   17.53
  -1  -7   6  522.10   19.55
   4  -8  -6   40.05    4.90
   4  -8  -6   39.07    4.68
  -8   4  -6   33.81    4.69
   4   4  -6   32.41    4.36
   4  -8  -6   42.00    4.81
  -8   4  -6   30.35    4.15
  -4   8   6   33.42    4.13
  -4  -4   6   33.27    5.14
  -4  -4   6   31.38    4.15
   8  -4   6   39.73    4.93
  -4   8   6   44.07    5.89
  -4   8   6   38.88    5.07
   1  -8  -6  934.28   31.27
   1  -8  -6  944.25   31.30
  -7  -1   6  910.61   30.69
  -1   8   6  921.20   31.04
   8  -7   6  920.76   30.98
  -2  -8  -6  349.39   16.25
  -2  -8  -6  337.33   15.80
 -10   2   6  330.92   14.96
   2   8   6  366.44   16.82
   2   8   6  318.55   16.38
   8 -10   6  347.48   14.76
  13  -5  -6  155.06   17.16
 -13   5   6  179.19   12.16
 -16   8   6  122.09   14.80
 -15   9   6  174.34   14.39
  12  -9  -6  478.65   20.69
  12  -9  -6  419.76   21.31
  -3  12  -6  471.70   23.34
   3 -12   6  481.31   23.56
   3 -12   6  452.79   21.67
 -12   9   6  467.93   19.16
   9   3   6  428.83   21.56
   9  -9  -6  164.46   11.31
   0   9  -6  173.14   11.92
   0  -9   6  176.70   13.01
   0  -9   6  171.49   11.33
   6  -9  -6  101.58    7.96
   6  -9  -6   79.69    7.65
   3   6  -6   80.56    7.78
   6  -9  -6   84.33    6.98
  -9   3  -6   75.51    6.37
   3   6  -6   77.93    8.46
  -6   9   6   75.52    8.34
  -3  -6   6   74.45    8.78
  -6   9   6   75.10    7.13
  -3  -6   6   83.02    7.40
   3  -9  -6  198.83    9.53
   3  -9  -6  190.81   11.02
  -9   6  -6  194.74    9.72
   3  -9  -6  211.24   11.23
  -6  -3   6  207.17    9.91
  -3   9   6  214.11   10.78
   9  -6   6  213.92   10.32
  -3   9   6  193.70   11.51
   0  -9  -6  279.50   14.23
   0  -9  -6  270.40   14.44
   0   9   6  265.63   14.65
   0   9   6  269.60   13.74
   9  -9   6  271.02   12.93
  -9   0   6  260.32   12.24
  -3  -9  -6  252.27   17.75
  12  -3  -6  251.01   16.86
   9 -12   6  272.14   14.89
 -12   3   6  258.59   14.00
   3   9   6  256.50   17.67
   9 -12   6  285.45   18.75
   3   9   6  252.18   18.05
 -15   6   6   13.47    8.15
 -18   9   6   14.04   11.23
 -17  10   6   22.00    9.61
 -14  10   6   25.76    8.08
  11 -10  -6   30.59    7.52
  -1  11  -6   50.22    9.87
  11 -10  -6   22.99    7.39
  -1  11  -6   51.87    9.32
 -11  10   6   42.66    7.09
   1 -11   6   53.34   10.55
   1 -11   6   36.67    8.61
   8 -10  -6  120.79    9.48
   8 -10  -6  123.26   10.16
 -10   2  -6  120.39    8.54
   2   8  -6  131.58   11.08
  -2  -8   6  112.35   11.93
  -2  -8   6  138.03   10.41
  10  -2   6  121.07    8.65
 -10   5  -6  792.10   28.84
   5   5  -6  858.69   29.36
   5 -10  -6  857.43   28.97
   5 -10  -6  870.82   29.84
   5 -10  -6  820.23   28.58
  -5  -5   6  827.16   28.63
  10  -5   6  879.54   29.34
  -5  10   6  883.11   29.43
  -5  10   6  866.89   30.08
  -5  -5   6  840.94   29.51
   2 -10  -6  335.03   16.20
   2 -10  -6  329.39   16.56
 -10   8  -6  334.67   14.51
  10  -8   6  324.26   15.08
  -2  10   6  362.50   17.11
  10  -8   6  357.93   15.31
  -8  -2   6  356.26   14.59
  -2  10   6  322.76   15.73
  11  -1  -6  357.01   17.03
  -1 -10  -6  307.34   19.22
  -1 -10  -6  346.34   18.97
   1  10   6  318.71   18.61
   1  10   6  342.36   19.48
 -11   1   6  346.60   15.84
  10 -11   6  335.16   16.41
  10 -11   6  317.62   17.12
 -14   4   6   12.70    7.05
 -17   7   6   37.76   10.95
 -16  11   6   44.36    9.50
 -13  11   6  238.29   14.20
   1  10  -6   24.54    9.34
   1  10  -6   37.36    9.47
  10 -11  -6   26.59    7.57
  -1 -10   6   42.20    9.00
  -1 -10   6   18.82    9.91
   7 -11  -6  151.01   10.61
 -11   4  -6  141.02    9.51
   7 -11  -6  128.76   10.67
   4   7  -6  136.31   11.58
   7 -11  -6  131.70   10.95
  -7  11   6  142.78   11.00
  -4  -7   6  145.86   12.59
  11  -4   6  145.10   10.30
  -4  -7   6  114.90   11.36
   4 -11  -6   24.00    7.74
 -11   7  -6   20.37    5.22
   4 -11  -6   23.85    6.98
   4 -11  -6   27.50    5.78
  -4  11   6   23.81    8.08
  11  -7   6   20.09    5.46
  -4  11   6   17.15    6.31
  11  -7   6   26.35    5.88
   1 -11  -6  345.45   21.01
   1 -11  -6  326.02   19.32
  -1  11   6  341.67   18.54
  -1  11   6  301.12   19.62
  11 -10   6  319.05   16.92
  11 -10   6  339.34   16.70
 -10  -1   6  311.26   15.66
  -2 -11  -6  313.42   24.51
  13  -2  -6  287.42   21.43
   2  11   6  271.76   27.91
 -13   2   6  277.05   15.70
 -16   5   6   15.49   10.31
 -18  12   6   -8.14   11.55
 -15  12   6   52.40    9.24
 -12   3  -6  425.89   18.94
   3   9  -6  445.04   22.53
   9 -12  -6  466.56   20.96
   9 -12  -6  457.15   20.70
   3   9  -6  442.73   21.85
  12  -3   6  481.55   19.62
  -3  -9   6  461.46   21.68
   6 -12  -6   42.18    7.95
 -12   6  -6   20.39    5.70
   6 -12  -6   25.13    7.09
   6 -12  -6   40.51    8.90
   6 -12  -6   21.06    6.28
  12  -6   6   30.60    7.18
  -6  12   6   30.77    9.56
  -6  12   6   25.89    7.38
   3 -12  -6  267.23   18.43
   3 -12  -6  244.65   19.51
 -12   9  -6  265.91   13.84
  -3  12   6  275.12   18.74
  12  -9   6  288.87   16.20
  -3  12   6  254.79   19.42
  12  -9   6  241.09   15.25
   0 -12  -6  293.43   26.25
 -12   0   6  273.63   15.92
 -15   3   6   66.52   10.94
 -18   6   6   23.94   13.80
 -17  13   6  146.44   18.39
 -14  13   6   81.42   10.27
  -2 -11   6  237.27   23.12
   8 -13  -6  111.12   14.21
 -13   5  -6  134.13   10.57
   8 -13  -6  153.03   17.40
   5   8  -6  115.65   12.60
  13  -5   6  135.89   14.94
  -5  -8   6  107.03   11.81
  -8  13   6  116.25   13.53
   5 -13  -6  175.27   15.68
   5 -13  -6  204.14   19.50
 -13   8  -6  171.42   11.62
  -5  13   6  192.15   21.01
  13  -8   6  184.52   15.12
 -11  -2   6  277.86   15.90
 -14   1   6   25.99    9.93
 -17   4   6  215.67   21.59
 -16  14   6   23.71   11.25
 -14   4  -6   24.03    7.57
   7 -14  -6  542.26   29.76
 -14   7  -6  585.61   23.82
  -7  14   6  612.07   31.18
 -13  -1   6   15.57    9.62
 -16   2   6   32.01   12.84
 -15   6  -6  219.78   15.72
 -15   9  -6   27.32    8.11
 -15   0   6  105.16   15.10
 -16   5  -6    9.22   10.83
 -16   8  -6  117.91   12.91
 -14  -2   6   47.49   14.99
 -17   4  -6  162.49   18.34
 -17   7  -6   16.56   16.12
 -18   6  -6   -5.53   14.92
   1  -1  -7   66.96    3.42
   0   1  -7   63.27    3.52
   0   1  -7   62.70    3.47
  -1   0  -7   63.59    3.46
  -1   0  -7   59.57    3.53
   1  -1  -7   61.12    3.48
   0   1  -7   66.15    3.65
  -1   0  -7   59.79    3.60
   1  -1  -7   60.62    3.64
   1  -1  -7   66.30    3.70
  -1   1   7   64.02    3.41
   0  -1   7   62.23    3.55
   0  -1   7   64.41    3.73
   1   0   7   64.75    3.33
  -1   1   7   65.62    3.80
  -1   1   7   59.60    3.44
   1   0   7   66.99    3.60
  -1   1   7   66.84    3.70
   1   0   7   66.57    3.42
   1   0   7   59.54    3.54
   0  -1   7   65.38    3.36
   3  -2  -7  219.55    7.85
  -2  -1  -7  203.79    7.78
   3  -2  -7  207.63    7.81
   3  -2  -7  212.97    7.91
  -1   3  -7  207.74    8.05
  -1   3  -7  206.94    7.98
   1  -3   7  212.49    8.20
  -3   2   7  211.14    7.92
   1  -3   7  203.90    7.88
   2   1   7  206.78    7.77
   2   1   7  210.79    7.41
   2   1   7  211.21    7.89
  -3   2   7  205.09    7.76
  -3   2   7  217.74    7.98
   2   0  -7 5151.92  152.83
  -2   2  -7 5056.71  152.73
   0  -2  -7 5101.29  152.85
  -2   2  -7 5023.79  152.93
   2   0  -7 5236.21  152.81
   2   0  -7 5145.30  152.86
  -2   2  -7 4984.14  152.70
   0  -2  -7 5184.55  152.71
   0  -2  -7 4987.32  152.88
   2  -2   7 5251.32  152.87
   2  -2   7 4956.79  152.67
  -2   0   7 5202.60  152.86
  -2   0   7 5112.85  152.85
   0   2   7 5076.43  152.61
   0   2   7 5093.40  152.94
   0   2   7 5008.89  152.84
   0   2   7 5103.32  152.72
  -2   0   7 5034.33  152.77
  -3  -2  -7  282.43   10.82
  -2   5  -7  287.02   10.91
   5  -3  -7  296.34   10.25
  -2   5  -7  282.40   10.56
   5  -3  -7  292.44   10.50
  -2   5  -7  278.59   10.84
  -3  -2  -7  276.98   10.41
   2  -5   7  277.41   10.68
   3   2   7  282.11   10.61
   2  -5   7  285.71   11.15
  -5   3   7  297.98   10.77
  -5   3   7  300.54   10.63
   2  -3  -7  201.95    7.93
  -3   1  -7  201.45    7.84
  -3   1  -7  212.08    7.56
   2  -3  -7  215.93    7.79
   2  -3  -7  206.82    7.84
   1   2  -7  205.73    7.94
   1   2  -7  202.45    7.98
  -2   3   7  200.57    7.81
  -1  -2   7  206.05    7.86
  -1  -2   7  215.89    7.65
  -2   3   7  212.64    8.03
  -2   3   7  219.74    7.92
  -3   4  -7 1019.00   32.20
  -1  -3  -7 1006.37   32.26
  -3   4  -7 1044.42   32.51
   4  -1  -7 1029.11   32.02
   4  -1  -7 1039.81   32.05
  -1  -3  -7 1017.49   32.41
  -3   4  -7 1058.11   32.24
  -1  -3  -7 1026.71   32.23
  -4   1   7 1011.75   31.90
   1   3   7  982.84   32.36
   3  -4   7 1046.95   32.38
   3  -4   7 1032.11   32.12
   1   3   7 1021.55   32.10
   1   3   7 1020.51   32.26
  -4   1   7 1036.07   32.04
  -4   1   7 1039.46   32.19
  -3   7  -7   60.32    6.07
  -3   7  -7   62.05    5.77
   7  -4  -7   50.82    4.75
  -4  -3  -7   60.13    6.24
  -3   7  -7   58.08    5.23
   3  -7   7   53.61    5.38
  -7   4   7   49.67    5.50
   3  -7   7   53.19    6.28
   4   3   7   49.51    4.97
  -7   4   7   49.95    5.29
  -4   0  -7 1065.27   34.55
   4  -4  -7 1133.48   34.63
   0   4  -7 1097.53   35.00
   0   4  -7 1095.22   35.00
   4  -4  -7 1122.73   34.87
   4  -4  -7 1108.72   34.71
   0  -4   7 1101.97   34.90
   0  -4   7 1120.09   35.19
  -4   4   7 1108.52   34.74
  -4   4   7 1127.82   35.06
  -4   4   7 1116.56   34.60
   1  -4  -7 1027.61   32.32
   3   1  -7 1034.26   31.92
   1  -4  -7 1044.45   31.86
   3   1  -7  984.14   31.87
  -4   3  -7 1019.94   32.33
   1  -4  -7 1033.78   32.22
  -3  -1   7 1018.39   32.01
  -3  -1   7 1010.35   31.79
  -3  -1   7 1029.81   31.73
  -1   4   7  997.51   32.27
  -1   4   7 1009.13   32.10
  -1   4   7 1019.68   31.92
  -2  -4  -7  935.09   30.82
  -4   6  -7  976.12   30.68
  -4   6  -7  967.03   31.00
   6  -2  -7  963.74   30.32
  -4   6  -7  956.10   30.72
  -2  -4  -7  948.91   30.63
   2   4   7  951.04   30.52
  -6   2   7  955.31   30.81
   2   4   7  934.61   30.62
   4  -6   7  984.53   30.60
   2   4   7  941.57   30.91
  -6   2   7  955.05   30.59
   4  -6   7  955.73   30.80
  -4   9  -7   13.15    4.64
  -4   9  -7   10.82    4.63
  -4   9  -7   14.68    3.93
   9  -5  -7    3.89    3.51
  -9   5   7    3.88    4.36
  -9   5   7   13.55    3.88
   4  -9   7   16.65    4.22
   5   4   7   15.97    4.91
   4  -9   7   20.83    5.49
  -1   6  -7   83.76    5.22
   6  -5  -7   91.67    5.53
  -1   6  -7   91.37    6.43
  -1   6  -7   90.28    6.39
  -6   5   7   91.96    6.09
   1  -6   7   93.07    6.80
   5   1   7   87.43    5.99
   1  -6   7  100.31    6.09
   3  -5  -7  287.38   10.61
  -5   2  -7  264.37   10.24
   2   3  -7  274.00   10.53
   2   3  -7  271.60   10.55
   3  -5  -7  280.77   10.37
   3  -5  -7  276.74   10.61
  -5   2  -7  278.12   10.57
  -3   5   7  285.69   10.55
  -3   5   7  285.47   10.81
  -2  -3   7  285.32    9.83
  -3   5   7  274.84   10.41
  -2  -3   7  276.92   10.32
  -2  -3   7  294.97   10.89
   0  -5  -7 1418.42   43.95
  -5   5  -7 1431.43   44.20
   0  -5  -7 1372.87   43.98
   5  -5   7 1385.62   43.83
   0   5   7 1396.89   43.82
   0   5   7 1384.23   44.12
  -3  -5  -7 1381.36   44.68
  -5   8  -7 1418.63   44.62
   8  -3  -7 1396.39   43.99
  -3  -5  -7 1404.21   44.56
  -5   8  -7 1450.20   44.98
  -5   8  -7 1391.41   44.64
  -8   3   7 1409.73   44.45
   3   5   7 1370.64   44.36
  -8   3   7 1347.62   44.71
   5  -8   7 1456.50   45.03
  -5  11  -7   80.96    8.74
  11  -6  -7   67.98    8.78
  -5  11  -7   79.95    8.15
   6   5   7   92.22   10.64
 -11   6   7   79.77    8.42
   5 -11   7   71.26    8.83
   5 -11   7   79.73   10.14
  -2   8  -7   31.40    5.00
   8  -6  -7   42.88    4.63
  -2   8  -7   36.97    5.25
  -8   6   7   34.19    4.67
   6   2   7   36.08    5.08
  -8   6   7   31.31    4.53
   2  -8   7   41.06    6.09
   2  -8   7   30.67    7.87
   1   5  -7  101.07    6.26
   1   5  -7   99.12    6.39
   5  -6  -7   93.08    5.55
   5  -6  -7   82.39    5.86
   5  -6  -7   86.24    5.87
  -6   1  -7   83.31    5.79
  -5   6   7   91.80    6.33
  -1  -5   7   88.61    6.53
  -5   6   7   87.80    5.78
  -1  -5   7   92.45    5.94
  -5   6   7  106.79    6.20
  -6   4  -7  961.23   31.00
   4   2  -7  919.68   30.19
   2  -6  -7  960.57   30.26
   2  -6  -7  945.40   30.88
   2  -6  -7  966.48   30.80
   6  -4   7  954.25   30.65
  -4  -2   7  942.10   30.13
  -2   6   7  927.23   30.61
  -2   6   7  973.95   31.11
  -2   6   7  943.66   30.42
  -1  -6  -7   92.31    7.29
  -6   7  -7   87.37    7.09
  -1  -6  -7   83.65    7.25
   1   6   7   88.63    7.29
   6  -7   7   86.53    5.89
   1   6   7   89.49    6.82
  -7   1   7   92.22    6.37
  10  -4  -7  321.18   13.27
  -6  10  -7  332.71   14.79
  -4  -6  -7  327.98   14.67
  -4  -6  -7  323.29   14.67
   6 -10   7  331.32   15.38
 -10   4   7  326.26   14.21
   4   6   7  310.85   14.63
   6 -10   7  316.97   14.18
  -6  13  -7   36.37   11.37
  13  -7  -7   16.80    8.23
 -13   7   7   25.71    6.49
   6 -13   7  -14.91   11.71
  -3  10  -7  935.55   31.83
  10  -7  -7  896.05   30.73
 -10   7   7  887.03   30.84
   3 -10   7  896.58   32.26
   3 -10   7  891.36   31.27
   0   7  -7  550.51   19.84
  -7   0  -7  525.30   18.81
   0   7  -7  539.70   20.01
   7  -7  -7  548.67   19.38
   0  -7   7  558.09   20.30
  -7   7   7  537.65   19.90
   0  -7   7  557.83   19.59
  -7   3  -7   49.01    5.59
   3   4  -7   44.89    5.36
   4  -7  -7   47.34    5.63
   3   4  -7   57.96    5.70
   4  -7  -7   48.66    5.81
   4  -7  -7   56.64    4.94
  -7   3  -7   55.99    5.02
  -3  -4   7   53.35    5.07
   7  -3   7   49.87    4.71
  -4   7   7   54.14    5.31
  -4   7   7   66.06    6.35
  -3  -4   7   51.40    6.08
  -4   7   7   42.70    4.46
   1  -7  -7   93.86    7.37
  -7   6  -7   85.01    9.72
   1  -7  -7   98.58    7.04
  -1   7   7   87.64    6.88
  -1   7   7   89.14    7.69
   7  -6   7   81.94    6.59
  -6  -1   7   84.76    6.54
  -2  -7  -7   57.72    6.83
  -7   9  -7   72.90    8.26
   7  -9   7   68.03    6.68
   7  -9   7   78.06    8.17
   2   7   7   64.72    7.30
   2   7   7   72.49    8.25
  -9   2   7   64.45    6.73
  -7  12  -7  327.29   18.57
  12  -5  -7  326.07   18.42
  -7  12  -7  325.37   18.26
   5   7   7  319.60   17.58
 -12   5   7  302.03   14.90
   7 -12   7  318.00   16.55
   7 -12   7  304.59   17.07
 -15   8   7   18.19    8.20
  -4  12  -7    0.38    9.11
  12  -8  -7   18.75    8.09
  12  -8  -7   16.34    7.22
   4 -12   7   22.37    8.09
   4 -12   7   26.24    8.25
   4 -12   7   12.95   10.12
 -12   8   7    6.68    5.44
   9  -8  -7  203.83   11.13
  -1   9  -7  196.28   12.12
   1  -9   7  201.78   12.93
  -9   8   7  210.99   10.21
   1  -9   7  205.76   11.76
   2   6  -7   34.34    5.05
   2   6  -7   31.26    5.05
   6  -8  -7   29.77    4.39
   6  -8  -7   36.10    4.71
  -8   2  -7   27.68    4.77
   6  -8  -7   38.29    4.74
  -6   8   7   38.56    5.08
  -2  -6   7   40.85    4.77
  -6   8   7   35.26    5.22
  -2  -6   7   30.64    5.35
  -8   5  -7 1326.58   44.11
   3  -8  -7 1352.85   46.33
  -8   5  -7 1415.62   44.86
   3  -8  -7 1399.67   43.81
   5   3  -7 1365.37   43.89
   3  -8  -7 1436.50   44.59
   8  -5   7 1391.68   44.58
  -3   8   7 1383.36   44.07
  -3   8   7 1372.79   44.25
  -3   8   7 1420.33   44.85
   0  -8  -7  561.86   21.03
   0  -8  -7  561.49   22.10
  -8   8  -7  556.71   20.98
   8  -8   7  549.07   20.33
   0   8   7  571.57   20.78
   0   8   7  545.40   21.23
  -8   0   7  543.13   20.21
  -3  -8  -7    9.21    7.54
  -3  -8  -7   10.23    8.30
   8 -11   7    7.99    5.14
 -11   3   7   13.29    6.14
   3   8   7   18.59    8.39
   3   8   7   -1.99    6.93
 -14   6   7  389.56   18.99
 -17   9   7    4.55   10.12
 -14   9   7  136.41   12.54
  -2  11  -7  174.22   15.48
  -2  11  -7  210.40   15.39
  11  -9  -7  181.82   13.38
  11  -9  -7  183.26   14.21
   2 -11   7  215.26   14.61
 -11   9   7  193.12   11.66
   2 -11   7  222.31   16.91
   1   8  -7  205.19   12.03
   8  -9  -7  208.04   12.12
   1   8  -7  197.05   12.58
  -1  -8   7  187.11   12.97
  -1  -8   7  212.81   11.58
   5  -9  -7   12.67    4.78
   5  -9  -7    9.89    4.02
  -9   4  -7   13.45    4.00
   4   5  -7    9.93    4.47
   5  -9  -7   11.68    4.80
   9  -4   7   10.94    4.11
  -4  -5   7    9.73    4.13
  -5   9   7   12.79    5.40
  -5   9   7    6.50    4.14
   2  -9  -7   70.57    7.42
   2  -9  -7   69.92    9.07
  -2   9   7   70.40    7.15
  -7  -2   7   80.16    7.20
  -2   9   7   72.14    7.74
   9  -7   7   79.18    7.42
  -1  -9  -7  190.65   13.71
  -1  -9  -7  195.24   14.06
   9 -10   7  189.55   11.83
   1   9   7  185.18   13.28
 -10   1   7  189.11   11.81
   1   9   7  178.49   14.29
  -4  -9  -7  136.82   18.65
  13  -4  -7  132.84   18.06
 -13   4   7  132.17   11.73
 -16   7   7   98.31   11.99
 -16  10   7   95.04   12.12
 -13  10   7  223.34   13.90
   0  10  -7  126.77   13.69
   0  10  -7  125.52   13.95
  10 -10  -7  140.20   12.93
  10 -10  -7  135.22   12.20
   0 -10   7  116.27   11.63
   0 -10   7  155.51   12.98
   7 -10  -7  931.20   31.30
   3   7  -7  908.25   32.07
 -10   3  -7  850.30   30.64
   3   7  -7  868.23   31.41
  -7  10   7  924.07   31.00
  10  -3   7  923.84   30.73
  -3  -7   7  923.58   32.27
  -3  -7   7  922.87   31.33
  -7  10   7  940.13   31.88
 -10   6  -7  303.66   13.59
   4 -10  -7  317.21   13.67
   4 -10  -7  314.29   15.02
  -4  10   7  321.48   16.20
  10  -6   7  319.48   14.01
  -4  10   7  319.11   14.54
  -6  -4   7  317.35   13.49
   1 -10  -7  188.90   13.80
   1 -10  -7  184.26   14.01
  10  -9   7  182.99   12.29
  -1  10   7  177.01   13.24
  10  -9   7  203.79   11.68
  -1  10   7  195.44   14.44
  -9  -1   7  156.65   10.80
  12  -2  -7  125.16   12.14
  -2 -10  -7  153.09   18.05
 -12   2   7  131.92   11.25
   2  10   7  146.22   18.06
 -15   5   7  244.11   16.40
 -18   8   7  193.89   21.51
 -18  11   7   63.16   13.78
 -15  11   7  114.93   12.99
  12 -11  -7  103.74  296.34
 -12  11   7  271.64  358.90
   2   9  -7  211.02   15.01
   2   9  -7  156.39   14.91
   9 -11  -7  188.19   13.66
   9 -11  -7  213.46   13.86
  -2  -9   7  187.51   14.83
  -2  -9   7  199.73   16.03
   6 -11  -7   71.95    8.46
   5   6  -7   70.10    7.84
   6 -11  -7   89.56    9.80
 -11   5  -7   67.99    8.39
   6 -11  -7   60.23    7.05
  11  -5   7   71.73    9.42
  -6  11   7   81.61    9.28
  -6  11   7   79.53    7.98
  -5  -6   7   95.12    9.69
   3 -11  -7    3.09    8.03
   3 -11  -7   -2.35    7.23
  -3  11   7   16.66    8.78
  -3  11   7   14.60    7.01
  11  -8   7   11.52    6.24
  -8  -3   7    3.42    5.38
  11  -8   7    9.48    5.61
   0 -11  -7   17.83   13.13
   0  11   7   41.88   10.44
   0  11   7    5.07   12.88
 -11   0   7   16.95    6.55
 -14   3   7   89.51   10.82
 -17   6   7   13.30   11.31
 -17  12   7    3.68   11.01
 -14  12   7    8.30    7.88
  -1 -11   7    7.58   11.31
   4   8  -7   22.02    9.14
   4   8  -7   22.53    8.74
   8 -12  -7   23.22    7.38
   8 -12  -7   20.80    8.04
 -12   4  -7   20.74    5.93
   8 -12  -7   26.00    8.14
  12  -4   7   11.34    7.24
  -4  -8   7   23.23    8.82
 -12   7  -7  319.32   15.17
   5 -12  -7  336.83   18.94
   5 -12  -7  335.56   16.61
   5 -12  -7  301.07   17.95
  12  -7   7  337.85   17.06
  -5  12   7  357.17   20.42
  12  -7   7  305.14   16.59
  -5  12   7  350.09   21.12
   2 -12  -7  120.45   13.40
  -2  12   7  117.06   13.97
 -10  -2   7  103.19   10.62
 -13   1   7   40.27    8.88
 -16   4   7   57.98   11.67
 -16  13   7    2.47   10.10
 -13  13   7  345.10   18.21
 -13   3  -7  221.55   13.95
   3  10  -7  186.63   17.02
  -3 -10   7  219.15   20.99
   7 -13  -7   14.60    8.26
   7 -13  -7   22.21   11.85
 -13   6  -7   18.91    6.12
  13  -6   7    9.11   11.11
  -7  13   7    4.57   12.16
  -9  -4   7  129.41   11.98
  -4  13   7  125.33   15.80
 -12  -1   7   32.92    8.41
 -15   2   7  122.20   13.74
 -14   5  -7  136.62   12.67
 -14   8  -7  361.00   17.48
  -6  14   7  342.96   29.61
 -11  -3   7  105.49   11.22
 -14   0   7  230.24   19.12
 -17   3   7   -6.98   14.11
 -15   4  -7  171.50   16.60
 -15   7  -7   35.47    9.12
 -16   1   7   20.80   14.65
 -16   6  -7  117.52   13.44
 -15  -1   7    4.77   15.30
 -17   5  -7   27.86   13.73
 -17   8  -7    6.17   11.02
   0  -1  -8  769.13   24.41
  -1   1  -8  779.09   24.37
   0  -1  -8  793.47   24.30
   0  -1  -8  754.46   24.29
  -1   1  -8  767.68   24.31
   1   0  -8  758.14   24.32
   1   0  -8  760.80   24.33
   0  -1  -8  765.27   24.20
   0   1   8  808.26   24.36
  -1   0   8  755.76   24.31
  -1   0   8  764.99   24.37
   1  -1   8  747.60   24.09
   0   1   8  752.24   24.31
  -1   0   8  784.22   24.31
   1  -1   8  750.09   24.26
   0   1   8  744.89   24.10
   1  -1   8  778.02   24.42
   1  -1   8  781.54   24.28
   0   1   8  780.27   24.41
   0   2  -8  131.99    5.90
  -2   0  -8  134.14    5.76
  -2   0  -8  133.28    5.74
  -2   0  -8  130.54    5.81
   2  -2  -8  134.30    5.86
   2  -2  -8  136.06    5.97
   2  -2  -8  140.67    5.73
   0   2  -8  133.63    5.95
  -2   2   8  135.32    5.91
   0  -2   8  135.89    6.11
   2   0   8  132.05    5.59
   2   0   8  136.37    5.49
   0  -2   8  136.14    5.64
  -2   2   8  137.55    5.83
   0  -2   8  134.44    5.81
   2   0   8  132.95    5.76
   2   0   8  135.81    5.74
  -2   2   8  131.29    5.88
   3  -1  -8 1911.98   57.61
  -1  -2  -8 1878.52   57.61
   3  -1  -8 1899.04   57.56
  -2   3  -8 1911.58   57.83
  -2   3  -8 1842.78   57.62
  -1  -2  -8 1864.48   57.55
  -1  -2  -8 1846.38   57.67
   3  -1  -8 1864.85   57.52
  -2   3  -8 1847.99   57.58
  -1  -2  -8 1981.82   57.46
   1   2   8 1848.22   57.42
   1   2   8 1883.08   57.65
   1   2   8 1903.64   57.41
  -3   1   8 1903.48   57.60
   2  -3   8 1909.52   57.78
  -3   1   8 1896.46   57.52
   1   2   8 1852.70   57.72
   2  -3   8 1846.40   57.54
  -3   1   8 1916.21   57.71
  -1   4  -8  104.84    5.70
  -1   4  -8  106.04    5.18
   4  -3  -8   99.51    5.13
  -3  -1  -8  100.33    4.90
   4  -3  -8  101.69    5.36
  -1   4  -8  106.45    5.70
   4  -3  -8   98.39    5.22
  -3  -1  -8   99.45    5.56
  -3  -1  -8   98.49    5.05
  -3  -1  -8   97.98    5.18
   1  -4   8   99.01    5.40
  -4   3   8  103.51    5.41
   3   1   8  100.50    5.29
   1  -4   8  106.56    5.87
  -4   3   8  100.36    5.43
   3   1   8   98.29    5.16
  -4   3   8  100.34    5.29
  -4   3   8  102.29    5.31
   1  -3  -8 1918.09   57.76
   2   1  -8 1858.63   57.84
   2   1  -8 1867.15   57.85
  -3   2  -8 1878.18   58.00
   1  -3  -8 1953.10   57.71
   1  -3  -8 1872.35   58.01
   1  -3  -8 1885.68   57.90
  -1   3   8 1834.73   57.85
   3  -2   8 1879.04   57.60
  -2  -1   8 1892.04   57.95
  -2  -1   8 1860.27   57.77
  -1   3   8 1921.53   57.87
  -1   3   8 1864.94   58.00
  -2  -1   8 1953.39   57.76
   3  -2   8 1930.09   57.75
   5  -2  -8    2.81    1.98
  -3   5  -8    9.44    2.59
   5  -2  -8    4.62    2.21
  -2  -3  -8    2.03    2.44
  -3   5  -8    2.14    2.51
  -2  -3  -8    5.52    2.89
  -3   5  -8    1.54    2.20
  -2  -3  -8    2.75    2.51
   2   3   8    5.19    2.95
  -5   2   8    6.56    2.60
  -5   2   8    6.82    2.45
   3  -5   8    5.60    2.82
   3  -5   8    2.74    2.17
  -5   2   8    3.40    2.39
   2   3   8    2.10    2.47
  -4  -2  -8   39.50    4.60
   6  -4  -8   28.08    3.52
  -2   6  -8   35.60    4.04
  -2   6  -8   36.84    4.18
  -2   6  -8   32.44    3.56
   2  -6   8   32.92    3.78
   2  -6   8   31.49    4.18
  -6   4   8   30.62    3.83
  -6   4   8   31.58    3.93
   4   2   8   29.08    3.98
   3  -4  -8  104.24    5.57
   1   3  -8   99.62    5.56
   3  -4  -8  101.32    5.42
   1   3  -8  102.87    5.66
  -4   1  -8   97.96    5.26
   3  -4  -8  102.34    5.14
  -1  -3   8  102.69    5.30
   4  -1   8  100.53    5.14
  -3   4   8   93.12    5.27
  -1  -3   8  102.39    5.88
  -3   4   8   97.63    5.51
  -3   4   8   98.90    5.34
  -1  -3   8  103.72    4.88
  -4   4  -8   96.16    5.52
   0  -4  -8  106.05    5.70
   0  -4  -8  103.06    5.82
   0  -4  -8  107.75    5.54
  -4   4  -8   94.91    5.14
   4   0  -8   99.13    5.23
   4   0  -8   94.59    5.26
   4   0  -8   95.43    4.93
  -4   0   8   94.68    4.95
  -4   0   8   94.03    5.41
   0   4   8  104.40    4.91
   0   4   8   90.25    5.50
   0   4   8   98.90    5.85
  -4   0   8   86.01    5.13
  -3  -4  -8  480.58   19.92
  -3  -4  -8  504.48   18.26
  -4   7  -8  513.78   18.01
  -4   7  -8  497.75   18.23
   7  -3  -8  504.59   17.45
   3   4   8  495.61   17.69
   3   4   8  496.31   18.05
   4  -7   8  529.58   17.91
  -7   3   8  504.86   18.00
   4  -7   8  511.47   18.46
  -7   3   8  526.47   17.95
  -3   8  -8    3.23    3.51
  -3   8  -8    5.99    4.20
   8  -5  -8    7.69    3.36
  -3   8  -8   -5.45    3.82
   3  -8   8    1.39    6.31
   3  -8   8    1.85    4.93
  -8   5   8    7.34    3.82
  -8   5   8    2.05    3.91
   5  -5  -8 6830.88  208.27
   5  -5  -8 6977.23  208.54
   5  -5  -8 6954.79  208.12
  -5   0  -8 7126.27  208.47
   0   5  -8 7096.21  208.84
  -5   0  -8 6791.23  208.18
   0   5  -8 6881.16  208.68
   0   5  -8 6890.59  208.03
  -5   5   8 6842.33  208.32
   0  -5   8 6894.04  208.58
  -5   5   8 6868.39  208.75
   0  -5   8 7094.62  208.98
   3   2  -8    2.52    2.59
   2  -5  -8    0.35    2.59
   2  -5  -8    2.36    2.11
   2  -5  -8    1.50    2.65
  -5   3  -8    5.78    2.56
   3   2  -8    3.07    2.47
  -3  -2   8    1.24    2.77
  -2   5   8    3.26    2.14
  -2   5   8    6.23    2.49
  -3  -2   8    4.97    1.88
  -2   5   8    3.71    2.84
  -3  -2   8    4.83    2.10
   6  -1  -8 1119.31   35.08
  -1  -5  -8 1106.34   35.74
  -1  -5  -8 1054.56   35.86
  -5   6  -8 1142.06   36.19
  -6   1   8 1140.26   35.41
   1   5   8 1143.07   36.20
   5  -6   8 1120.55   35.21
   1   5   8 1113.98   35.76
  -6   1   8 1111.66   35.72
  -5   9  -8  136.29    9.66
   9  -4  -8  143.48    8.09
  -5   9  -8  139.93    9.34
  -5   9  -8  149.01    9.63
   4   5   8  138.17    8.99
  -9   4   8  139.96    8.79
  -9   4   8  150.57    9.33
   4   5   8  145.21    9.50
   4   5   8  147.81    9.80
   5  -9   8  148.32    8.98
   5  -9   8  150.48   10.55
  -4  10  -8   16.12    6.17
  10  -6  -8   13.07    4.75
  -4  10  -8   -3.94    4.94
 -10   6   8   12.55    4.68
   4 -10   8    7.00    6.42
 -10   6   8    7.94    5.65
   4 -10   8    4.49    5.27
  -1   7  -8   84.97   10.23
  -1   7  -8  104.75    7.70
  -1   7  -8   99.04    6.26
   7  -6  -8  108.00    6.70
  -7   6   8   93.36    6.57
   1  -7   8   96.02    8.47
  -7   6   8  101.59    7.68
   1  -7   8  106.53    7.18
   4  -6  -8   34.43    3.88
  -6   2  -8   25.37    3.60
   4  -6  -8   27.12    3.46
   2   4  -8   25.75    3.87
   2   4  -8   29.52    3.88
   4  -6  -8   28.97    3.78
  -4   6   8   34.07    4.05
  -4   6   8   34.32    4.58
  -2  -4   8   33.57    4.23
  -2  -4   8   28.71    3.52
  -4   6   8   31.18    3.85
   1  -6  -8 1129.11   36.11
   1  -6  -8 1118.40   35.88
  -6   5  -8 1132.31   36.22
   5   1  -8 1091.85   35.17
  -5  -1   8 1105.22   36.27
  -1   6   8 1101.33   35.31
  -1   6   8 1129.11   36.27
  -1   6   8 1119.02   35.90
  -6   8  -8  780.42   26.44
  -2  -6  -8  737.34   25.86
  -6   8  -8  749.86   25.65
  -2  -6  -8  768.84   26.27
  -8   2   8  740.07   25.87
   2   6   8  750.87   26.35
   2   6   8  752.34   25.82
   6  -8   8  770.65   26.01
  11  -5  -8  528.01   20.37
   6 -11   8  551.98   22.91
   6 -11   8  548.83   21.38
  -5  12  -8  101.68   11.24
  12  -7  -8  108.94   11.76
   5 -12   8  105.17   12.23
 -12   7   8   91.34    9.44
   5 -12   8   89.50   10.02
   7   5   8  131.56   15.07
   9  -7  -8  905.03   30.58
  -2   9  -8  917.97   31.57
  -2   9  -8  888.07   31.47
  -2   9  -8  913.03   30.15
   2  -9   8  927.80   32.05
   2  -9   8  909.43   31.12
   7   2   8  913.97   30.66
  -9   7   8  864.23   30.43
  -9   7   8  919.22   31.42
   6  -7  -8   99.80    6.58
   1   6  -8   99.36    7.70
   6  -7  -8   99.11    6.94
   1   6  -8  107.79    7.47
  -7   1  -8   99.96    7.09
  -1  -6   8  100.74    8.29
  -1  -6   8   95.04    7.24
  -6   7   8   90.29    6.57
  -6   7   8   94.38    7.39
  -7   4  -8  525.11   18.56
   4   3  -8  491.31   17.76
   3  -7  -8  523.78   18.51
   3  -7  -8  523.86   17.78
   3  -7  -8  507.36   18.27
   4   3  -8  506.77   18.10
  -4  -3   8  499.93   17.63
  -3   7   8  495.76   18.96
  -3   7   8  501.10   18.57
   7  -4   8  502.72   17.90
  -3   7   8  516.88   17.96
   0  -7  -8   15.22    4.59
   0  -7  -8   13.56    4.61
  -7   7  -8   13.62    4.13
   7  -7   8    7.27    3.20
   0   7   8    8.00    4.78
   0   7   8    9.93    4.12
  -7   0   8   11.18    3.79
  -3  -7  -8  181.68   12.15
  -7  10  -8  203.38   12.33
 -10   3   8  198.91   11.12
   7 -10   8  190.87   12.56
   3   7   8  199.91   13.25
   3   7   8  182.31   15.16
  -7  13  -8  353.43   21.81
  13  -6  -8  296.45   17.54
   7 -13   8  295.97   22.49
 -13   6   8  315.31   15.99
  -6  14  -8   -6.46   15.02
 -14   8   8   16.30    7.03
  -3  11  -8  825.71   30.96
  -3  11  -8  784.16   30.52
  11  -8  -8  836.96   29.45
 -11   8   8  817.23   31.67
   3 -11   8  815.57   30.27
   3 -11   8  830.98   31.80
   8   3   8  828.32   29.88
   0   8  -8  244.19   13.17
   0   8  -8  264.79   13.48
   8  -8  -8  265.98   12.37
  -8   8   8  269.99   13.19
   0  -8   8  273.20   12.96
   0  -8   8  278.43   14.19
   5  -8  -8    8.25    4.26
   5  -8  -8    6.54    4.10
   3   5  -8   -0.58    4.06
   3   5  -8    4.92    4.07
  -8   3  -8    4.46    4.03
   5  -8  -8    8.27    3.46
  -5   8   8   -1.82    4.44
  -5   8   8    1.45    3.52
  -3  -5   8    0.59    5.11
  -3  -5   8    6.76    3.56
  -5   8   8    4.71    3.83
  -8   6  -8  768.86   26.48
   2  -8  -8  782.44   26.32
   2  -8  -8  709.15   27.04
  -2   8   8  749.35   25.37
   8  -6   8  757.43   25.91
  -2   8   8  762.33   26.05
  -1  -8  -8  106.90    9.92
  -8   9  -8  102.22   10.16
   1   8   8  126.90    9.83
   8  -9   8  107.11    8.55
  -9   1   8  110.13    8.43
   1   8   8   92.54   10.96
 -12   4   8  286.37   14.72
   4   8   8  293.89   18.24
 -15   7   8    0.46    7.37
 -16   9   8    4.31    9.07
  -4  13  -8   -4.24   13.01
 -13   9   8    5.04    6.22
   4 -13   8   11.19   11.37
  10  -9  -8   66.03    7.82
  -1  10  -8   50.27    8.65
 -10   9   8   61.48    6.85
   1 -10   8   71.90    9.83
   1 -10   8   53.08    8.07
   7  -9  -8  917.69   31.01
   2   7  -8  943.78   31.58
   2   7  -8  891.15   31.18
   7  -9  -8  911.52   30.70
   7  -9  -8  885.91   30.99
  -2  -7   8  913.91   32.01
  -2  -7   8  925.51   31.18
  -7   9   8  904.28   31.25
  -7   9   8  901.67   31.57
   4  -9  -8  147.44    8.72
   4  -9  -8  138.00    9.88
  -9   5  -8  156.76    8.57
   5   4  -8  148.57    9.86
   4  -9  -8  159.28   10.11
  -9   5  -8  156.32   10.37
  -5  -4   8  139.76   10.24
  -4   9   8  150.80    9.48
  -5  -4   8  137.63    9.08
  -4   9   8  155.26   10.75
   9  -5   8  145.36    8.79
  -4   9   8  156.53    9.49
   1  -9  -8  137.70   10.70
   1  -9  -8   90.66   10.79
  -1   9   8  108.02   11.59
  -8  -1   8  103.60    8.20
   9  -8   8  116.87    8.79
  -1   9   8  127.50    9.94
  -2  -9  -8   35.44    9.15
  -2  -9  -8   50.55    9.58
   2   9   8   54.19    9.11
 -11   2   8   54.42    7.42
   2   9   8   42.65   10.31
 -14   5   8   74.87   10.07
 -17   8   8  125.21   15.05
 -18  10   8    6.42   12.29
 -15  10   8  707.75   29.08
  -2  12  -8   41.97   11.87
 -12  10   8   39.59    7.28
   9 -10  -8   68.41    8.06
   1   9  -8   56.22    8.69
  -1  -9   8   47.81    9.81
  -1  -9   8   66.43    8.38
   4   6  -8    0.56    5.49
 -10   4  -8    0.85    4.08
   6 -10  -8   13.91    5.88
   4   6  -8    0.99    6.23
   6 -10  -8    0.24    4.96
   6 -10  -8    3.96    5.97
  -4  -6   8   11.24    6.64
  -6  10   8    1.05    5.33
  10  -4   8   10.11    5.11
  -4  -6   8   14.70    5.27
  -6  10   8   -0.08    6.39
   3 -10  -8  170.99   13.03
   3 -10  -8  198.14   12.93
   3 -10  -8  192.37   10.67
  -7  -3   8  195.49   10.51
  -3  10   8  176.61   14.14
  -3  10   8  198.78   12.05
  10  -7   8  207.60   11.38
   0 -10  -8  586.96   24.66
   0 -10  -8  614.91   25.55
 -10   0   8  572.62   22.59
   0  10   8  605.30   24.67
  10 -10   8  604.82   23.62
   0  10   8  617.32   26.05
  -3 -10  -8   64.71   14.52
 -13   3   8   65.74    8.94
 -16   6   8   16.67    9.62
 -17  11   8  155.37   18.05
 -14  11   8   34.56    8.72
   0 -11   8  373.75   21.96
   8 -11  -8  836.72   29.75
   3   8  -8  793.80   30.02
   8 -11  -8  825.93   30.07
 -11   3  -8  747.19   28.63
  -8  11   8  834.36   30.72
  -3  -8   8  843.62   30.12
  -3  -8   8  836.10   34.10
  -8  11   8  824.43   29.25
 -11   6  -8  511.92   21.60
   5 -11  -8  538.46   22.50
   5 -11  -8  513.88   20.50
   5 -11  -8  559.40   21.04
  11  -6   8  527.19   21.27
  -6  -5   8  527.42   20.38
  -5  11   8  547.79   23.79
  -5  11   8  568.65   22.06
  11  -6   8  551.59   21.05
   2 -11  -8   62.86   10.25
   2 -11  -8   34.30    9.40
  -2  11   8   53.92    9.68
  -2  11   8   62.81   11.09
  11  -9   8   50.31    7.50
  -9  -2   8   42.39    6.89
  11  -9   8   67.83    8.51
  -1 -11  -8  195.41   22.41
  12  -1  -8  198.24   19.23
 -12   1   8  196.58   13.66
 -15   4   8   90.85   11.58
 -18   7   8  179.54   21.54
 -16  12   8   -4.38    9.97
 -13  12   8  465.57   21.10
   2  10  -8   10.33   12.00
  -2 -10   8   33.51   10.63
 -12   5  -8   99.52    9.44
   7 -12  -8   74.47    9.72
   7 -12  -8  107.39   12.50
   5   7  -8   92.23   10.39
   7 -12  -8   97.22   11.21
  -5  -7   8   84.88    9.66
  12  -5   8  126.22   12.86
  -7  12   8  119.68   12.13
   4 -12  -8  279.25   18.81
   4 -12  -8  283.33   19.52
  12  -8   8  295.65   16.94
  -8  -4   8  307.18   14.59
  12  -8   8  324.74   17.99
  -4  12   8  286.92   20.83
 -11  -1   8  204.35   13.86
 -14   2   8  238.02   16.34
 -17   5   8   29.81   13.10
 -15  13   8    6.59    9.94
 -13   4  -8    1.99    6.97
   4   9  -8   15.48   13.08
 -13   7  -8  332.25   16.14
   6 -13  -8  316.38   22.40
  -6  13   8  332.16   24.29
 -10  -3   8   60.28    8.68
 -13   0   8   53.20    9.74
 -16   3   8   59.21   13.28
 -17  14   8   47.26   13.86
 -14   3  -8   28.94    9.18
 -14   6  -8   13.68    7.17
  -9  -5   8   74.20   10.01
 -12  -2   8  249.52   18.04
 -15   1   8   19.06   12.02
 -15   5  -8  674.37   28.24
 -14  -1   8   13.79   12.06
 -16   4  -8   43.10   13.47
 -13  -3   8  123.79   16.42
   0   0  -9   15.18    2.36
   0   0  -9   13.19    2.44
   0   0  -9   13.36    2.27
   0   0   9   14.58    2.58
   0   0   9   12.31    2.24
   0   0   9   13.87    2.16
   0   0   9   10.26    2.31
   2  -1  -9   37.07    3.56
  -1   2  -9   38.32    3.67
  -1   2  -9   39.80    3.69
   2  -1  -9   35.13    3.47
  -1  -1  -9   40.39    3.63
   2  -1  -9   37.05    3.22
   2  -1  -9   39.23    3.63
  -1  -1  -9   38.42    3.66
  -1  -1  -9   31.81    3.54
  -2   1   9   35.20    3.59
   1   1   9   36.83    3.52
   1  -2   9   32.69    3.56
  -2   1   9   34.98    3.30
  -2   1   9   29.86    3.76
   1   1   9   37.12    3.01
   1   1   9   39.74    3.67
   1  -2   9   37.69    3.92
   1  -2  -9   32.30    3.65
   1  -2  -9   38.75    3.75
  -2   1  -9   34.48    3.59
   1   1  -9   33.32    3.79
  -2   1  -9   35.76    3.49
   1  -2  -9   40.85    3.36
  -2   1  -9   35.00    3.47
   1   1  -9   35.83    3.57
  -1   2   9   35.51    3.68
  -1   2   9   40.06    3.23
  -1  -1   9   37.11    3.87
  -1  -1   9   38.61    3.00
  -1  -1   9   32.42    3.64
   2  -1   9   42.71    3.48
  -1   2   9   38.06    3.76
   2  -1   9   39.78    3.54
   4  -2  -9  606.68   19.77
  -2  -2  -9  589.15   19.82
   4  -2  -9  607.09   19.93
   4  -2  -9  611.01   19.86
  -2   4  -9  605.60   20.10
  -2  -2  -9  587.75   19.93
  -2  -2  -9  610.03   20.02
  -2   4  -9  577.73   20.01
  -2   4  -9  621.42   20.13
   2   2   9  593.53   19.90
   2   2   9  574.26   19.99
   2  -4   9  612.90   20.35
  -4   2   9  612.64   19.86
  -4   2   9  617.01   20.07
  -4   2   9  604.04   19.86
   2  -4   9  597.91   19.94
   2   2   9  609.61   19.85
   0   3  -9  338.53   12.51
   3  -3  -9  345.73   12.28
   3  -3  -9  360.93   12.37
   0   3  -9  350.96   12.57
  -3   0  -9  323.53   12.12
   3  -3  -9  360.58   12.49
  -3   3   9  345.91   12.44
   3   0   9  350.41   12.15
   3   0   9  344.70   11.90
   0  -3   9  339.64   12.30
  -3   3   9  338.36   12.32
   3   0   9  352.79   12.09
  -3   3   9  360.48   12.38
   0  -3   9  332.89   12.72
  -3   3  -9 1035.73   32.61
   0  -3  -9 1019.95   32.89
   3   0  -9 1039.81   32.75
   0  -3  -9 1079.65   32.57
  -3   3  -9 1029.88   32.95
   3   0  -9 1071.16   32.68
  -3   3  -9 1026.19   32.56
   3   0  -9 1043.49   32.70
   0  -3  -9 1024.57   32.76
  -3   0   9 1025.94   32.64
   3  -3   9 1023.39   32.66
  -3   0   9 1060.10   32.71
   0   3   9 1060.49   32.58
   0   3   9 1017.85   32.76
   0   3   9 1014.68   32.95
   3  -3   9 1033.45   32.55
   0   3   9 1026.66   32.48
  -3   0   9 1048.96   32.85
  -3   6  -9  194.71    8.89
  -3  -3  -9  189.35    8.49
  -3   6  -9  183.79    9.09
  -3  -3  -9  184.82    8.74
   6  -3  -9  191.37    8.34
  -3   6  -9  191.46    9.14
  -6   3   9  194.45    8.75
   3  -6   9  194.25    9.47
   3   3   9  190.91    8.80
   3   3   9  194.85    8.81
  -6   3   9  199.12    8.89
   3  -6   9  198.35    8.72
   3   3   9  201.57    8.57
   5  -4  -9   77.64    5.20
  -4  -1  -9   87.23    5.95
  -1   5  -9   79.30    6.08
   5  -4  -9   78.25    5.22
  -4  -1  -9   76.66    5.14
  -1   5  -9   83.80    6.04
  -1   5  -9   83.68    5.22
   4   1   9   76.86    5.10
  -5   4   9   85.10    5.70
   1  -5   9   82.40    5.51
   4   1   9   75.10    5.33
   1  -5   9   81.95    6.42
  -5   4   9   74.52    5.56
   2   2  -9  591.97   19.87
   2  -4  -9  599.42   19.74
   2  -4  -9  592.39   19.90
   2   2  -9  590.32   19.87
  -4   2  -9  582.55   20.01
   2  -4  -9  584.38   20.02
  -2  -2   9  626.81   19.57
  -2   4   9  587.86   20.08
  -2   4   9  604.23   19.87
  -2  -2   9  600.88   19.81
  -2   4   9  606.54   19.94
  -2  -2   9  601.84   20.09
   5  -1  -9  100.80    5.79
   5  -1  -9   97.52    5.74
  -4   5  -9  102.58    6.00
   5  -1  -9  102.05    5.28
  -1  -4  -9  103.96    6.03
  -4   5  -9  103.50    6.13
  -4   5  -9  100.84    5.91
  -1  -4  -9  102.03    6.41
  -1  -4  -9   99.23    6.12
   1   4   9   98.40    6.45
  -5   1   9   98.37    5.75
   4  -5   9  101.81    6.34
   4  -5   9   99.49    5.61
   1   4   9  103.13    6.18
  -4  -4  -9  334.35   13.53
  -4   8  -9  330.14   14.18
  -4   8  -9  337.51   18.72
  -4   8  -9  346.31   14.18
  -4  -4  -9  360.30   14.58
   8  -4  -9  340.10   13.23
   4   4   9  331.01   13.62
   4  -8   9  340.62   13.83
   4  -8   9  358.45   14.83
  -8   4   9  328.68   13.65
  -8   4   9  331.78   14.48
  -2   7  -9   54.55    5.69
  -2   7  -9   49.09    5.51
  -2   7  -9   61.46    7.00
  -5  -2  -9   53.57    5.67
   7  -5  -9   59.53    6.82
  -7   5   9   48.52    5.89
   5   2   9   64.09    6.28
   2  -7   9   56.38    5.88
   2  -7   9   59.73    7.23
   1   4  -9   83.03    5.95
  -5   1  -9   80.48    5.43
   4  -5  -9   74.52    5.13
   4  -5  -9   75.17    5.57
   4  -5  -9   77.32    5.57
   1   4  -9   80.52    5.74
  -4   5   9   91.04    5.66
  -1  -4   9   79.12    4.75
  -1  -4   9   76.00    6.31
  -4   5   9   80.92    6.09
  -1  -4   9   80.53    5.67
  -4   5   9   73.69    6.11
   4   1  -9  102.59    5.78
   4   1  -9   90.67    5.95
   1  -5  -9  103.50    6.71
   1  -5  -9  105.38    6.39
   1  -5  -9  106.68    5.59
  -5   4  -9  108.31    6.40
  -1   5   9  110.06    6.39
  -1   5   9  109.39    6.73
  -4  -1   9  103.11    5.90
  -1   5   9  105.70    5.79
  -4  -1   9  102.84    6.35
  -5   7  -9  155.18    8.45
  -2  -5  -9  156.51    8.66
   7  -2  -9  161.04    7.48
  -2  -5  -9  136.11   11.17
  -5   7  -9  156.75    8.69
  -2  -5  -9  154.31    8.85
  -7   2   9  164.22    8.44
   2   5   9  165.59    8.50
   5  -7   9  155.88    8.99
   5  -7   9  139.80   10.41
  -5  10  -9 1314.27   46.72
  10  -5  -9 1353.55   44.35
  -5  10  -9 1368.68   45.58
  -5  10  -9 1410.68   45.18
   5   5   9 1368.63   44.79
 -10   5   9 1396.78   45.32
 -10   5   9 1331.00   45.21
   5 -10   9 1415.96   46.07
   5 -10   9 1425.27   45.25
   9  -6  -9   19.63    4.75
  -3   9  -9    9.70    7.00
  -3   9  -9   14.80    5.58
  -3   9  -9   12.68    5.64
  -9   6   9   29.26    5.74
   3  -9   9   22.29    5.23
   6   3   9   24.27    5.64
  -9   6   9   25.91    4.85
   3  -9   9   15.61    6.39
   6  -6  -9  381.92   18.76
   0   6  -9  462.82   16.93
   6  -6  -9  447.22   16.18
  -6   0  -9  439.14   16.05
  -6   0  -9  481.64   16.67
   0   6  -9  444.30   15.66
   6  -6  -9  447.24   15.96
   0   6  -9  438.58   16.68
  -6   6   9  435.75   16.11
   6   0   9  435.19   15.96
  -6   6   9  447.72   16.36
   0  -6   9  473.88   16.54
   3  -6  -9  199.31    8.47
   3  -6  -9  191.82    9.08
   3   3  -9  192.22    8.94
   3   3  -9  190.58    8.81
  -6   3  -9  190.74    9.21
   3  -6  -9  188.83    9.12
  -3  -3   9  191.08    9.42
  -3   6   9  198.06    8.95
  -3   6   9  195.82    9.56
  -3  -3   9  192.90    8.66
  -3   6   9  195.87    8.91
   0  -6  -9  159.00    8.74
   0  -6  -9  157.25    8.89
   0   6   9  161.00    9.16
  -6   0   9  152.31    8.16
   0   6   9  155.32    8.56
  -3  -6  -9  116.04    9.12
   9  -3  -9  113.92    7.48
  -6   9  -9  132.97    9.56
  -6   9  -9  105.81    9.24
   3   6   9  104.23    9.17
   6  -9   9   99.27   10.00
   3   6   9   95.58   10.41
  -9   3   9  105.06    7.91
  -6  12  -9   30.91   10.18
  12  -6  -9   50.06    7.85
   6 -12   9   30.76    8.65
 -12   6   9   45.18    6.85
   6 -12   9   52.35   10.98
  -4  11  -9   24.24    8.37
  11  -7  -9   43.96    6.87
   4 -11   9   20.41    9.09
   4 -11   9   31.79    7.47
   7   4   9   14.92    7.91
   8  -7  -9  567.42   20.45
  -1   8  -9  540.80   21.28
  -1   8  -9  533.16   21.08
  -8   7   9  579.23   21.23
  -8   7   9  568.49   20.11
   1  -8   9  551.78   21.74
   1  -8   9  581.32   21.05
  -7   2  -9   46.69    6.32
   5  -7  -9   45.17    5.80
   2   5  -9   67.42    7.17
   5  -7  -9   64.06    6.41
  -2  -5   9   60.25    6.10
  -2  -5   9   56.12    7.22
  -5   7   9   49.58    6.27
  -5   7   9   56.93    6.00
  -5   7   9   57.09    7.07
  -7   5  -9  170.07    9.20
   2  -7  -9  154.21    9.62
   2  -7  -9  173.51    9.41
   2  -7  -9  168.09    7.93
  -2   7   9  159.49    9.00
  -2   7   9  156.59    9.60
  -7   8  -9  636.80   22.84
  -1  -7  -9  620.18   22.44
  -1  -7  -9  637.66   22.73
   1   7   9  629.69   23.01
   1   7   9  581.47   24.41
  -8   1   9  577.06   21.82
  -4  -7  -9   28.17    7.86
  -7  11  -9   44.91    8.21
   4   7   9   34.41    8.14
   7 -11   9   52.55    8.66
 -11   4   9   37.25    6.50
 -14   7   9   -0.10    7.13
  -5  13  -9   31.12   12.87
   5 -13   9   20.32   18.00
 -13   8   9   23.16    6.84
  10  -8  -9  209.16   12.80
  -2  10  -9  224.44   14.79
  -2  10  -9  235.30   15.45
   2 -10   9  223.64   16.15
 -10   8   9  208.17   14.46
   2 -10   9  227.33   13.74
 -10   8   9  230.47   11.87
   1   7  -9  579.18   21.39
  -8   1  -9  571.84   20.58
   7  -8  -9  569.10   20.62
   1   7  -9  560.53   21.23
   7  -8  -9  547.34   20.29
  -1  -7   9  583.80   22.02
  -7   8   9  566.09   21.39
  -7   8   9  560.16   20.13
   4  -8  -9  340.40   14.36
  -8   4  -9  358.06   14.70
   4   4  -9  326.28   13.78
   4  -8  -9  342.91   13.55
   4  -8  -9  348.17   14.76
   4   4  -9  345.27   14.27
  -4  -4   9  344.46   13.64
  -4   8   9  343.80   14.11
  -4   8   9  345.27   13.97
  -4  -4   9  331.85   14.56
  -4   8   9  347.97   14.84
  -8   7  -9  652.63   23.64
   1  -8  -9  649.20   23.61
   1  -8  -9  643.42   23.30
  -1   8   9  645.85   23.24
  -7  -1   9  603.23   22.53
  -1   8   9  632.64   23.83
  -2  -8  -9   95.22   11.64
  -8  10  -9  114.79   11.80
   2   8   9  123.91   13.21
   2   8   9  115.07   11.74
 -13   5   9   70.23    8.89
 -16   8   9   85.34   11.66
 -15   9   9    6.61    8.48
  -3  12  -9  335.46   22.27
   3 -12   9  309.11   35.41
 -12   9   9  350.98   16.41
   9  -9  -9   13.70    5.81
   0   9  -9    4.72    7.55
   0   9  -9   12.21    7.01
   0  -9   9   18.17    6.46
   0  -9   9   23.90    8.46
   3   6  -9   21.44    7.50
   6  -9  -9   18.91    5.46
  -9   3  -9   16.28    4.30
   6  -9  -9   14.04    4.59
   3   6  -9   18.73    5.77
   6  -9  -9   19.87    5.49
  -9   3  -9    9.61    5.34
  -3  -6   9   22.35    6.55
  -6   9   9   24.36    5.47
  -3  -6   9   22.41    4.98
  -6   9   9   29.32    5.53
  -6   9   9   17.51    6.24
   3  -9  -9  109.47    7.89
   3  -9  -9   96.55   10.27
  -9   6  -9  103.51    9.85
   3  -9  -9  106.68    9.88
  -3   9   9  119.00    9.54
   9  -6   9  110.61    8.30
  -3   9   9   99.68   11.02
  -3   9   9  109.15    9.38
   0  -9  -9   16.54    7.25
  -9   9  -9   33.68    7.57
   0  -9  -9   22.66    7.55
  -9   0   9   27.88    6.01
   0   9   9   15.22    6.77
   0   9   9   27.58    8.22
  -3  -9  -9  351.82   21.92
   3   9   9  336.55   21.00
 -12   3   9  315.33   16.56
 -15   6   9   31.69    8.75
 -18   9   9   14.39   13.39
 -17  10   9   91.23   13.03
 -14  10   9   96.61   10.93
  -1  11  -9   15.95   10.69
   1 -11   9   25.41    9.60
   2   8  -9  196.71   14.05
   2   8  -9  222.86   15.04
   8 -10  -9  229.08   12.99
  -2  -8   9  226.88   17.40
  -2  -8   9  234.42   14.13
   5 -10  -9 1364.30   45.03
   5   5  -9 1359.07   44.94
   5 -10  -9 1358.97   45.36
   5   5  -9 1264.49   44.24
   5 -10  -9 1363.85   44.40
  -5  10   9 1373.68   44.76
  -5  10   9 1445.03   46.08
   2 -10  -9  101.19   12.54
   2 -10  -9  115.17   12.74
  -8  -2   9  113.83    9.59
  -2  10   9  106.05   10.79
  10  -8   9  114.29    9.89
  -2  10   9  104.07   12.00
  -1 -10  -9   70.29   11.68
   1  10   9   73.53   18.09
   1  10   9   84.96   11.67
 -11   1   9   81.08    8.90
 -14   4   9   22.39    8.37
 -17   7   9  158.10   18.66
 -16  11   9    1.79    9.32
 -13  11   9  152.91   13.43
  10 -11  -9    9.55   11.35
   1  10  -9   23.97   10.68
  -1 -10   9   11.77   13.78
   7 -11  -9   41.91    8.05
   4   7  -9   48.22    9.66
   7 -11  -9   41.89    8.52
 -11   4  -9   38.55    6.41
   4   7  -9   36.45    8.05
   7 -11  -9   41.98    7.21
  -4  -7   9   25.00    9.23
  -4  -7   9   42.58    8.09
  -7  11   9   43.96    7.45
  -7  11   9   51.61    9.68
   4 -11  -9   46.76    9.15
  -4  11   9   34.54    8.27
  -4  11   9   26.95    9.64
  11  -7   9   41.65    7.10
  -7  -4   9   27.46    6.66
   1 -11  -9   74.76   11.77
  -1  11   9   56.65   12.50
 -10  -1   9   72.44    8.31
  -1  11   9   63.27   10.92
  -2 -11  -9  225.45   29.71
 -13   2   9  217.51   14.91
 -16   5   9   27.60   10.96
 -15  12   9   14.69    9.59
   9 -12  -9  330.15   19.37
 -12   3  -9  315.39   15.79
  -3  -9   9  312.78   19.92
   6 -12  -9   46.84    8.39
   6 -12  -9   48.06   10.55
   6 -12  -9   46.57    8.98
  -6  -6   9   48.77    7.93
  -6  12   9   60.58   11.75
   3 -12  -9  344.59   25.62
  -3  12   9  341.80   23.92
  -9  -3   9  333.46   16.34
 -12   0   9  127.57   13.25
 -15   3   9    2.98    9.77
 -17  13   9   19.91   12.95
   8 -13  -9   28.17   10.55
 -13   5  -9   13.77    6.58
  -8  13   9   23.88   14.31
   5 -13  -9   61.03   12.97
  -8  -5   9   71.55    8.87
  -5  13   9   85.95   16.01
 -11  -2   9  246.14   15.71
 -14   1   9   35.08   10.36
 -17   4   9  -11.15   13.03
 -14   4  -9  101.86   10.94
  -7  14   9    0.72   19.86
 -10  -4   9   41.44    9.04
 -13  -1   9   19.44   10.55
 -16   2   9   80.87   15.56
 -12  -3   9   10.30   11.25
 -15   0   9  384.79   25.67
 -14  -2   9   66.81   15.77
   1  -1 -10  417.59   14.51
   0   1 -10  412.21   14.49
   1  -1 -10  412.35   14.41
   0   1 -10  409.94   14.44
   1  -1 -10  442.01   14.46
  -1   0 -10  412.63   14.34
  -1   0 -10  410.83   14.42
  -1   0 -10  427.25   14.30
   0  -1  10  421.81   14.58
  -1   1  10  419.52   14.51
   1   0  10  400.34   14.36
   1   0  10  426.42   14.50
  -1   1  10  433.32   14.46
  -1   1  10  423.86   14.52
   0  -1  10  409.07   14.41
   0  -1  10  424.56   14.34
   1   0  10  416.87   14.21
   3  -2 -10 1514.57   47.59
  -1   3 -10 1529.16   47.60
  -1   3 -10 1541.16   47.67
  -2  -1 -10 1535.75   47.50
  -2  -1 -10 1499.95   47.39
  -2  -1 -10 1526.55   47.40
   3  -2 -10 1538.67   47.46
   3  -2 -10 1515.96   47.43
  -3   2  10 1553.20   47.65
   2   1  10 1526.78   47.28
   2   1  10 1586.57   47.28
  -3   2  10 1520.39   47.48
   2   1  10 1529.51   47.45
   1  -3  10 1507.96   47.48
   2   1  10 1492.17   47.47
   1  -3  10 1551.14   47.79
  -3   2  10 1566.74   47.60
  -2   2 -10   69.11    4.70
   2   0 -10   67.78    4.85
   2   0 -10   67.88    4.64
  -2   2 -10   73.20    4.73
  -2   2 -10   65.35    4.56
   0  -2 -10   66.85    4.75
   2   0 -10   73.21    4.64
   0  -2 -10   72.57    5.03
   0  -2 -10   74.43    4.31
   0  -2 -10   71.68    4.60
   0   2  10   60.77    4.81
  -2   0  10   75.52    4.71
  -2   0  10   70.53    4.92
   2  -2  10   67.31    5.03
   0   2  10   73.34    4.77
   2  -2  10   71.33    4.57
   0   2  10   69.47    4.43
  -2   0  10   72.42    4.44
   0   2  10   75.71    4.44
  -3  -2 -10   88.96    5.90
  -3  -2 -10   85.35    5.57
   5  -3 -10   84.80    5.82
  -3  -2 -10   95.31    6.31
   5  -3 -10   96.66    5.96
  -2   5 -10   93.69    6.64
  -2   5 -10   88.11    5.84
  -2   5 -10   86.27    6.01
   5  -3 -10   96.37    5.65
  -5   3  10   90.43    5.98
   3   2  10   78.01    5.88
   2  -5  10   99.08    5.83
   3   2  10   93.59    5.94
   3   2  10   84.03    5.89
  -5   3  10   94.28    5.90
  -5   3  10   87.64    6.04
  -5   3  10   97.03    5.82
   2  -5  10   84.20    6.63
   2  -3 -10 1543.90   47.94
   1   2 -10 1527.63   48.01
  -3   1 -10 1536.12   47.66
  -3   1 -10 1550.20   47.75
   1   2 -10 1566.01   48.09
  -3   1 -10 1531.77   48.01
   2  -3 -10 1585.52   47.95
   2  -3 -10 1563.54   48.15
  -1  -2  10 1531.12   48.12
   3  -1  10 1511.46   47.67
  -1  -2  10 1521.29   47.92
   3  -1  10 1536.07   47.74
  -2   3  10 1553.15   48.03
  -2   3  10 1586.55   48.10
  -1  -2  10 1557.85   47.81
  -2   3  10 1517.58   48.08
  -3   4 -10   93.29    5.81
  -3   4 -10   98.00    5.82
   4  -1 -10   96.88    5.70
  -1  -3 -10  103.53    5.89
  -1  -3 -10   89.09    6.10
  -3   4 -10   99.95    5.88
   4  -1 -10   99.29    5.60
  -1  -3 -10  100.13    5.15
   4  -1 -10   99.59    5.30
  -4   1  10   90.49    5.47
  -4   1  10   93.68    5.89
   3  -4  10   94.13    6.21
   1   3  10   82.88    5.90
  -4   1  10   93.45    5.43
   1   3  10   97.56    5.80
   3  -4  10   99.61    5.51
   1   3  10  106.33    5.29
  -4  -3 -10  285.45   12.54
  -3   7 -10  280.25   12.15
  -3   7 -10  273.68   12.20
  -3   7 -10  283.85   11.81
   7  -4 -10  271.63   11.67
   3  -7  10  266.17   11.52
  -7   4  10  271.79   11.62
  -7   4  10  267.02   13.70
   3  -7  10  266.85   12.55
   4  -4 -10  105.48    5.98
  -4   0 -10   98.19    6.22
   0   4 -10  101.56    6.46
   4  -4 -10  105.13    5.87
  -4   0 -10  103.38    5.94
   0   4 -10   80.61    6.34
   4  -4 -10   99.80    5.98
  -4   4  10   93.58    6.92
   4   0  10  107.43    5.72
   0  -4  10   91.64    6.09
  -4   4  10   88.91    5.99
  -4   4  10   98.57    6.23
   0  -4  10   98.15    6.88
   1  -4 -10   94.80    5.28
   3   1 -10   97.08    5.93
  -4   3 -10   92.43    5.75
  -4   3 -10   96.45    5.95
   1  -4 -10   97.09    5.94
   3   1 -10   92.95    5.72
   1  -4 -10   99.04    6.23
  -3  -1  10  100.11    5.41
  -1   4  10   98.94    6.25
  -1   4  10  103.33    5.54
  -1   4  10   97.01    5.90
  -3  -1  10   97.45    5.81
  -3  -1  10   97.20    6.09
  -4   6 -10  407.17   14.75
   6  -2 -10  382.84   13.87
  -4   6 -10  356.07   15.77
  -4   6 -10  386.54   14.27
  -2  -4 -10  345.05   14.84
  -2  -4 -10  371.81   14.42
   2   4  10  385.37   14.17
   2   4  10  372.42   14.62
   4  -6  10  399.53   14.92
   2   4  10  378.15   14.37
  -6   2  10  372.08   14.29
  -6   2  10  394.13   14.29
   4  -6  10  388.82   14.07
  -4   9 -10   20.35    5.73
  -4   9 -10   26.34    6.15
   9  -5 -10   23.16    4.73
  -4   9 -10   23.07    5.40
   4  -9  10   24.78    5.46
  -9   5  10   17.51    5.53
   4  -9  10   23.58    7.21
  -9   5  10   28.29    5.09
   5   4  10   37.07    7.04
  -1   6 -10   87.99    6.04
   6  -5 -10   78.48    6.21
  -5  -1 -10   81.84    5.95
  -1   6 -10   82.98    7.15
   6  -5 -10   80.47    6.28
   1  -6  10   83.75    7.69
   1  -6  10   79.52    6.48
  -6   5  10   66.95    6.34
   3  -5 -10   91.02    5.66
  -5   2 -10   86.99    5.99
   3  -5 -10   96.74    6.10
   3  -5 -10   90.35    6.31
   2   3 -10   87.28    6.30
   2   3 -10   92.19    6.02
  -2  -3  10   82.91    5.91
  -3   5  10   86.44    5.83
  -3   5  10   97.04    5.96
  -2  -3  10   91.36    5.11
  -2  -3  10   81.88    6.67
  -3   5  10   91.59    6.98
   0  -5 -10 1308.19   42.10
  -5   5 -10 1350.41   42.56
   5   0 -10 1316.13   41.74
   0  -5 -10 1300.90   42.37
   5   0 -10 1333.50   41.76
  -5   0  10 1329.65   41.75
  -5   0  10 1327.03   41.84
   0   5  10 1350.97   42.20
   0   5  10 1336.34   42.48
  -5   0  10 1316.88   41.63
  -5   8 -10  154.16    9.72
  -3  -5 -10  145.97    9.31
   8  -3 -10  159.10    8.36
  -5   8 -10  175.72    9.89
  -5   8 -10  179.40   10.28
  -8   3  10  162.23    9.07
   3   5  10  142.07   10.30
   3   5  10  170.48    9.72
  -8   3  10  162.81    9.57
   3   5  10  157.24    9.58
   5  -8  10  166.62   10.40
   5  -8  10  158.80    8.92
  -5  11 -10   59.79    8.23
  11  -6 -10   68.98    8.09
  -5  11 -10   44.69    9.13
   5 -11  10   55.64    9.92
 -11   6  10   46.86    8.24
   5 -11  10   49.68    8.15
 -11   6  10   58.03    7.08
   8  -6 -10  256.04   11.70
  -2   8 -10  268.32   12.88
  -2   8 -10  251.83   11.72
  -2   8 -10  259.15   12.91
   2  -8  10  246.08   13.71
  -8   6  10  244.35   11.45
   2  -8  10  250.98   12.22
  -8   6  10  267.76   12.69
   5  -6 -10   78.05    6.50
  -6   1 -10   78.12    6.45
   5  -6 -10   75.83    6.77
   1   5 -10   76.45    6.90
   1   5 -10   68.70    7.10
  -1  -5  10   85.32    6.62
  -1  -5  10   85.84    7.56
  -5   6  10   85.98    6.83
  -5   6  10   79.68    6.38
  -6   4 -10  387.33   14.97
   4   2 -10  380.52   14.45
   2  -6 -10  403.00   14.09
   4   2 -10  383.32   14.17
   2  -6 -10  379.75   14.89
   2  -6 -10  391.10   14.76
  -4  -2  10  350.87   17.73
  -2   6  10  389.45   14.58
  -4  -2  10  372.84   13.72
  -2   6  10  382.47   15.05
  -2   6  10  385.78   14.30
  -4  -2  10  383.68   14.12
  -6   7 -10   34.72    5.24
  -1  -6 -10   24.96    4.94
  -1  -6 -10   38.30    5.55
   1   6  10   35.17    5.66
   1   6  10   36.50    4.94
  -7   1  10   33.14    4.79
  -6  10 -10  261.67   14.36
  -6  10 -10  261.92   14.42
  10  -4 -10  253.83   12.23
  -4  -6 -10  255.66   14.17
  -4  -6 -10  232.78   13.64
  -6  10 -10  244.35   14.62
 -10   4  10  236.85   12.75
   4   6  10  257.54   13.82
 -10   4  10  250.33   13.94
   6 -10  10  274.25   20.09
   6 -10  10  255.71   13.28
   4   6  10  265.51   14.14
   4   6  10  249.49   14.57
  -6  13 -10   86.94   14.17
   6 -13  10   58.36   15.46
 -13   7  10   64.61    8.60
  -3  10 -10    8.89    7.28
  -3  10 -10   17.10    6.32
  -3  10 -10   20.74    7.38
  10  -7 -10   20.14    5.81
   3 -10  10   19.14    8.69
   3 -10  10    2.96    6.36
   7   3  10   16.03    8.27
 -10   7  10   19.68    5.74
 -10   7  10   20.20    7.19
   0   7 -10  440.04   17.57
  -7   0 -10  430.71   16.53
   7  -7 -10  427.11   16.48
   0   7 -10  440.21   17.71
   7  -7 -10  426.79   16.58
   0  -7  10  446.56   18.22
   0  -7  10  432.17   16.99
  -7   7  10  427.51   17.35
   3   4 -10  268.28   12.29
   4  -7 -10  280.16   11.53
   4  -7 -10  268.96   12.10
   3   4 -10  273.83   11.82
   4  -7 -10  277.33   11.93
  -3  -4  10  272.72   11.63
  -4   7  10  255.67   12.22
  -3  -4  10  285.80   12.56
  -4   7  10  265.61   11.66
  -4   7  10  288.10   12.64
   1  -7 -10   37.53    5.38
  -7   6 -10   35.31    5.59
   1  -7 -10   34.95    6.25
  -1   7  10   38.07    5.77
  -1   7  10   37.29    5.17
  -2  -7 -10  774.90   28.66
  -2  -7 -10  765.77   27.61
  -7   9 -10  806.13   28.33
   7  -9  10  779.74   26.60
   2   7  10  804.98   28.25
  -9   2  10  730.26   27.23
   2   7  10  759.81   28.34
  -7  12 -10   21.99   10.49
 -12   5  10   19.73    6.26
   7 -12  10   22.58   10.99
 -15   8  10   46.21    9.71
  -4  12 -10  173.36   19.10
 -12   8  10  149.58   11.75
   4 -12  10  159.26   20.67
   9  -8 -10   92.02    9.38
  -1   9 -10   86.66   11.60
  -1   9 -10   83.49    9.02
   1  -9  10  102.17   12.97
   1  -9  10   91.62   10.83
  -9   8  10   88.58   10.75
   6  -8 -10  254.90   12.51
   6  -8 -10  262.56   11.92
   2   6 -10  265.09   13.29
   6  -8 -10  263.36   12.22
   2   6 -10  248.53   12.66
  -8   2 -10  267.22   12.68
  -2  -6  10  274.28   12.27
  -6   8  10  261.27   13.07
  -6   8  10  261.05   12.87
  -2  -6  10  267.33   13.82
  -6   8  10  254.00   12.05
   3  -8 -10  159.26   10.23
   3  -8 -10  167.84    8.84
  -8   5 -10  175.30   10.52
   5   3 -10  167.03   10.14
   5   3 -10  167.93    9.18
   3  -8 -10  158.05   10.50
  -3   8  10  170.26    9.71
  -5  -3  10  146.00    9.15
  -3   8  10  159.26    9.42
  -3   8  10  125.43   14.42
  -8   8 -10  367.02   16.23
   0  -8 -10  340.57   15.67
   0  -8 -10  355.32   16.33
   0   8  10  329.44   16.51
  -8   0  10  315.39   14.58
   0   8  10  332.04   15.53
   3   8  10  561.58   25.04
   3   8  10  571.83   23.87
 -11   3  10  534.84   22.16
 -14   6  10    4.43    7.40
 -17   9  10  108.12   14.24
 -14   9  10   82.27   10.29
  -2  11 -10   93.16   11.99
 -11   9  10  100.72    9.43
   2 -11  10  105.90   13.10
   2 -11  10   98.94   10.90
   1   8 -10   81.45    8.84
   1   8 -10   79.98    8.60
   8  -9 -10   84.12   10.48
   8  -9 -10   76.08    9.03
  -9   1 -10   93.20   10.56
  -8   9  10   80.18   10.64
  -1  -8  10   98.42   10.48
  -1  -8  10   99.87   13.22
   4   5 -10   21.83    5.65
   5  -9 -10   24.58    6.70
  -9   4 -10   23.49    5.91
   5  -9 -10   25.96    6.12
   4   5 -10   30.54    6.27
   5  -9 -10   26.69    4.88
  -5   9  10   20.50    5.71
  -4  -5  10   19.67    5.35
  -5   9  10   23.85    7.38
  -5   9  10   24.61    5.42
  -4  -5  10   18.97    6.29
   2  -9 -10  783.75   27.98
  -9   7 -10  789.46   28.29
   2  -9 -10  752.00   28.22
  -7  -2  10  756.78   27.05
  -2   9  10  762.82   27.69
  -2   9  10  786.43   28.80
  -1  -9 -10   15.00    8.59
   1   9  10   35.72    8.72
 -10   1  10   46.62    6.39
   1   9  10   39.63   10.21
 -13   4  10   89.51   11.41
 -16   7  10    7.37   18.57
 -16  10  10   -5.62   10.17
 -13  10  10   98.18   11.77
   0  10 -10    6.17    9.52
   0 -10  10   17.93    8.89
   3   7 -10   20.22    7.89
   7 -10 -10   14.13    6.74
   3   7 -10   20.99    7.34
   7 -10 -10   17.47    6.21
  -7  10  10   23.52    7.96
  -7  10  10   22.61    7.21
  -3  -7  10   10.78    6.44
  -3  -7  10   12.62    8.81
  -7  10  10   18.42    6.30
   4 -10 -10  251.70   13.16
   4 -10 -10  254.59   15.34
 -10   6 -10  263.11   15.46
   6   4 -10  260.88   14.81
   4 -10 -10  267.58   15.10
  -4  10  10  259.08   14.31
  -4  10  10  265.86   16.71
  -4  10  10  275.94   14.26
   1 -10 -10   32.80    9.08
  -1  10  10   37.68    8.84
  -1  10  10   39.99   10.59
  -9  -1  10   45.90    6.71
  -2 -10 -10  252.01   22.23
   2  10  10  212.99   21.99
 -12   2  10  194.50   13.67
 -15   5  10  221.54   17.27
 -15  11  10   86.01   11.57
 -12  11  10   66.42    9.46
   2   9 -10   91.69   12.77
   2   9 -10   90.49   11.15
  -2  -9  10  105.72   10.98
   6 -11 -10   46.98    7.63
   6 -11 -10   49.22    9.11
   6 -11 -10   50.99    9.26
  -6  11  10   58.42   10.09
  -6  11  10   51.24    8.17
   3 -11 -10  591.88   25.16
  -3  11  10  544.92   26.77
  -3  11  10  604.16   25.12
  -8  -3  10  573.11   22.31
   0 -11 -10    4.23   12.73
 -11   0  10   -2.10    5.85
 -14   3  10   -3.38    8.34
 -17   6  10   10.49   11.29
 -17  12  10   70.75   18.04
 -14  12  10  153.72   15.42
   8 -12 -10  151.54   16.60
   8 -12 -10  182.65   17.65
   5 -12 -10   12.14    8.85
   5 -12 -10   13.26   11.03
  -7  -5  10    9.89    6.34
  -5  12  10   45.79   12.52
  12  -7  10   21.94    8.58
 -10  -2  10  190.97   13.07
 -13   1  10   38.41    9.60
 -16   4  10    6.13   11.50
 -16  13  10   65.70   12.66
  -3 -10  10   87.28   15.73
   7 -13 -10   48.20   10.95
  -7  13  10   61.66   15.56
  -9  -4  10  104.96   12.35
 -12  -1  10   46.56    9.80
 -15   2  10   90.84   13.14
  -8  -6  10   -2.02    7.94
 -11  -3  10    2.09    9.37
 -14   0  10   12.56   11.14
 -10  -5  10  286.10   20.20
 -13  -2  10  107.88   14.11
  -1   1 -11   72.01    5.03
   0  -1 -11   75.61    5.25
   0  -1 -11   78.51    5.06
   1   0 -11   69.86    5.08
   1   0 -11   75.02    5.15
  -1   1 -11   66.19    5.08
   0  -1 -11   67.99    4.97
   1  -1  11   69.21    4.94
   0   1  11   79.41    4.68
  -1   0  11   73.59    5.19
   0   1  11   82.53    5.17
   0   1  11   70.14    4.90
  -1   0  11   76.02    4.68
   1  -1  11   74.00    4.55
  -1   0  11   82.32    5.08
   1  -1  11   79.66    5.22
   0   1  11   79.24    5.16
  -2   0 -11 1393.40   44.05
   0   2 -11 1359.87   44.11
  -2   0 -11 1389.02   43.93
   0   2 -11 1432.52   44.31
   2  -2 -11 1415.39   44.27
   2  -2 -11 1424.87   44.15
  -2   0 -11 1453.84   44.10
   2  -2 -11 1430.08   44.15
  -2   2  11 1415.64   44.25
   2   0  11 1388.05   43.99
   0  -2  11 1432.28   44.42
   0  -2  11 1436.46   44.09
   2   0  11 1431.27   44.05
   0  -2  11 1395.85   44.12
   2   0  11 1432.53   43.90
  -2   2  11 1353.89   44.05
  -2   2  11 1426.96   44.22
  -2   3 -11  494.89   17.42
  -1  -2 -11  499.61   17.30
   3  -1 -11  512.37   17.36
   3  -1 -11  515.28   17.37
  -1  -2 -11  496.07   17.24
  -2   3 -11  488.30   17.36
   3  -1 -11  501.19   17.28
  -1  -2 -11  510.99   17.57
   3  -1 -11  506.17   17.15
   1   2  11  523.08   17.16
   1   2  11  501.48   17.56
  -3   1  11  498.40   17.34
   2  -3  11  507.76   17.27
  -3   1  11  515.37   17.42
  -3   1  11  520.21   17.41
   2  -3  11  497.61   17.50
   1   2  11  512.91   17.41
  -1   4 -11   13.28    3.44
  -3  -1 -11   11.35    3.21
   4  -3 -11   15.35    3.25
  -1   4 -11    9.17    3.52
   4  -3 -11   22.62    3.57
   4  -3 -11   18.67    3.00
  -3  -1 -11   13.56    3.21
  -4   3  11   12.50    3.10
   1  -4  11   16.68    2.96
   3   1  11   13.96    4.01
   1  -4  11   13.92    3.57
   3   1  11   10.90    2.98
  -4   3  11   12.11    3.38
   3   1  11    5.77    2.98
  -4   3  11   13.68    3.37
  -3   2 -11  504.68   17.57
   2   1 -11  507.01   17.51
  -3   2 -11  502.48   17.22
   2   1 -11  505.00   17.56
   1  -3 -11  520.36   17.26
  -3   2 -11  502.48   17.15
  -3   2 -11  508.99   17.26
   2   1 -11  511.71   17.25
   1  -3 -11  502.02   17.65
   1  -3 -11  482.04   17.35
  -2  -1  11  523.71   17.30
   3  -2  11  496.33   17.18
  -1   3  11  502.81   17.67
  -1   3  11  506.02   17.32
  -2  -1  11  495.48   17.64
   3  -2  11  521.71   17.44
  -2  -1  11  507.90   17.51
  -1   3  11  510.23   17.52
   5  -2 -11  281.73   10.97
  -2  -3 -11  281.15   11.58
  -3   5 -11  268.93   11.34
  -2  -3 -11  283.60   13.02
  -3   5 -11  277.67   11.56
   5  -2 -11  284.90   11.25
  -2  -3 -11  294.98   11.58
  -3   5 -11  278.96   11.99
  -5   2  11  278.71   11.21
   2   3  11  270.18   11.64
   3  -5  11  287.35   11.24
  -5   2  11  280.55   11.34
  -5   2  11  298.50   11.49
   3  -5  11  281.41   11.97
   2   3  11  290.77   11.42
  -2   6 -11   79.04    7.04
  -4  -2 -11   64.34    6.52
   6  -4 -11   69.44    6.20
  -2   6 -11   82.20    6.28
  -4  -2 -11   78.96    5.97
  -2   6 -11   70.07    7.23
   6  -4 -11   74.21    5.97
   2  -6  11   69.35    6.86
  -6   4  11   68.76    7.21
  -6   4  11   71.10    5.97
  -6   4  11   74.91    6.51
  -6   4  11   65.91    6.26
   2  -6  11   72.99    7.70
   3  -4 -11   14.42    3.49
  -4   1 -11   14.65    3.30
   3  -4 -11   17.49    2.95
  -4   1 -11   11.86    3.05
   1   3 -11   17.03    3.30
   1   3 -11   18.44    3.46
   3  -4 -11   14.56    3.34
  -1  -3  11   11.40    3.22
  -3   4  11    7.81    3.14
  -3   4  11   10.99    3.59
  -1  -3  11    9.27    2.56
   4  -1  11   14.46    2.61
  -3   4  11   12.22    3.00
  -1  -3  11   10.25    3.72
   4  -1  11   16.07    2.94
   4   0 -11  118.72    6.39
   4   0 -11  128.12    6.92
   4   0 -11  121.00    7.01
   0  -4 -11  134.95    7.49
  -4   4 -11  120.35    6.84
  -4   4 -11  125.31    6.82
   0  -4 -11  124.81    6.41
  -4   4 -11  125.73    7.23
   0  -4 -11  116.62    7.06
   4  -4  11  118.05    7.18
   0   4  11  130.40    7.58
   0   4  11  124.38    6.51
   4  -4  11  126.52    6.49
   0   4  11  119.71    7.09
  -4   0  11  122.24    6.79
  -4   0  11  130.01    6.67
  -4   0  11  124.41    7.23
  -3  -4 -11  232.08   10.74
  -4   7 -11  245.87   11.38
  -4   7 -11  246.44   11.17
   7  -3 -11  226.56   10.19
  -3  -4 -11  222.83   11.20
  -4   7 -11  238.65   11.39
  -3  -4 -11  227.90   11.71
  -7   3  11  242.52   11.12
   3   4  11  243.77   10.85
   3   4  11  220.81   11.33
   4  -7  11  240.01   11.94
  -7   3  11  233.38   10.70
   3   4  11  229.32   10.70
   4  -7  11  223.17   10.53
  -3   8 -11  458.19   18.52
  -3   8 -11  450.35   20.90
  -3   8 -11  475.03   17.94
   8  -5 -11  461.73   17.57
  -5  -3 -11  463.10   18.73
  -8   5  11  468.97   18.40
   3  -8  11  475.15   19.19
   3  -8  11  462.83   17.92
   5   3  11  468.37   17.75
  -8   5  11  443.99   17.36
   5  -5 -11  195.28   11.06
   0   5 -11  227.18   10.48
  -5   0 -11  219.80   10.02
  -5   0 -11  215.55    9.77
   5  -5 -11  211.02    9.88
   5  -5 -11  216.10    9.75
   0   5 -11  223.26   10.26
  -5   5  11  223.97    9.65
   0  -5  11  198.86   11.72
  -5   5  11  219.72   10.04
   0  -5  11  209.80    9.84
   2  -5 -11  289.78   11.14
   2  -5 -11  284.36   11.81
   3   2 -11  285.86   11.45
  -5   3 -11  292.72   11.90
   3   2 -11  286.74   11.66
   2  -5 -11  275.02   11.67
  -2   5  11  286.57   12.11
  -3  -2  11  290.62   10.98
  -3  -2  11  278.84   11.37
  -2   5  11  289.29   11.67
  -3  -2  11  283.49   12.21
  -2   5  11  287.98   11.40
  -1  -5 -11  166.46    9.34
  -5   6 -11  158.88    9.00
  -1  -5 -11  170.47    8.99
   6  -1 -11  161.94    8.48
   6  -1 -11  170.35    8.08
  -5   6 -11  167.48    9.42
   1   5  11  163.00    9.08
   5  -6  11  159.39    9.26
  -6   1  11  168.72    8.37
   1   5  11  154.11    9.29
  -6   1  11  167.67    8.77
   5  -6  11  160.70    8.28
   9  -4 -11  122.32    8.77
  -5   9 -11  130.48   10.61
  -5   9 -11  138.52   10.73
  -5   9 -11  125.15   10.41
  -4  -5 -11  129.04   12.09
  -4  -5 -11  109.55    9.45
  -9   4  11  123.41   10.95
   5  -9  11  116.97   13.74
   5  -9  11  120.24    9.75
   4   5  11  132.91   11.37
  -9   4  11  123.15    8.69
   4   5  11  142.57   10.00
  -4  10 -11   -2.76    6.71
  -4  10 -11   -4.32    7.43
  -4  10 -11    3.37    7.20
  10  -6 -11    2.42    6.04
   4 -10  11    7.91    6.34
 -10   6  11   -0.48    5.16
 -10   6  11   13.92    7.29
   4 -10  11    5.78    8.35
   6   4  11    3.33    7.30
  -1   7 -11    3.35    5.16
  -1   7 -11    7.94    4.87
  -6  -1 -11   11.18    4.13
   7  -6 -11    2.68    4.23
  -1   7 -11   10.63    4.12
   7  -6 -11    5.33    3.60
   1  -7  11    4.67    4.38
   1  -7  11    8.27    5.35
  -7   6  11    1.91    4.56
   4  -6 -11   72.70    6.77
   4  -6 -11   80.11    6.95
  -6   2 -11   68.61    6.72
   2   4 -11   63.86    7.08
  -2  -4  11   78.85    5.46
  -4   6  11   69.17    7.11
  -2  -4  11   61.07    7.53
  -4   6  11   81.09    6.70
  -4   6  11   70.25    7.20
  -2  -4  11   71.82    6.26
   5   1 -11  159.35    8.80
   1  -6 -11  157.41    9.00
   1  -6 -11  156.72    7.98
   1  -6 -11  166.32    9.42
   5   1 -11  155.02    8.46
  -6   5 -11  156.90    9.29
  -1   6  11  159.66    8.27
  -5  -1  11  166.99    8.02
  -1   6  11  145.01   12.71
  -1   6  11  172.65   10.24
  -2  -6 -11   41.94    7.03
  -6   8 -11   28.07    5.60
  -6   8 -11   33.03    5.48
  -2  -6 -11   34.75    6.03
  -2  -6 -11   24.84    5.76
   8  -2 -11   30.15    4.74
  -6   8 -11   28.67    5.80
  -8   2  11   31.75    5.42
   2   6  11   30.89    7.95
   2   6  11   36.03    6.61
  -8   2  11   32.65    5.18
  -6  11 -11   41.48    9.13
  -6  11 -11   68.63   10.11
  11  -5 -11   56.82    7.99
 -11   5  11   52.91    9.24
   5   6  11   48.38    9.57
   6 -11  11   63.87    8.09
 -11   5  11   61.18    7.85
   6 -11  11   48.01   10.37
  -5  12 -11  156.76   19.23
  -5  12 -11  121.80   16.50
   5 -12  11  161.82   20.75
 -12   7  11  130.86   11.16
   9  -7 -11  279.51   13.73
  -2   9 -11  279.29   15.59
  -2   9 -11  301.56   15.72
   2  -9  11  299.48   16.67
   2  -9  11  308.65   14.95
  -9   7  11  282.58   15.12
  -9   7  11  286.34   13.21
   1   6 -11    9.54    4.95
   6  -7 -11   12.41    4.63
   1   6 -11   10.40    5.01
   1   6 -11    4.65    3.60
  -7   1 -11    4.81    7.05
   6  -7 -11    8.46    3.93
   6  -7 -11    6.42    4.49
  -1  -6  11   -0.67    5.35
  -6   7  11    9.88    4.41
  -6   7  11   10.13    5.10
  -1  -6  11   10.86    3.43
  -6   7  11    6.62    4.61
  -7   4 -11  250.44   11.88
   3  -7 -11  225.43   11.41
   4   3 -11  229.12   10.88
   4   3 -11  239.94   11.52
   3  -7 -11  248.74   10.63
   3  -7 -11  241.25   11.92
  -4  -3  11  210.07   11.66
  -4  -3  11  245.70   10.89
  -3   7  11  239.29   12.09
  -3   7  11  238.18   11.28
  -3   7  11  238.77   11.14
   0  -7 -11   39.45    6.44
   0  -7 -11   50.69    6.93
  -7   7 -11   62.24    8.71
   0   7  11   42.67    7.07
  -7   0  11   44.82    5.74
   0   7  11   39.09    6.11
  -7  10 -11   43.12    7.96
  -3  -7 -11   40.96    8.49
 -10   3  11   34.87    7.38
   3   7  11   31.03    8.27
   3   7  11   18.45    8.68
 -10   3  11   34.54    5.53
 -13   6  11   19.54    6.74
 -14   8  11   61.74    9.93
  11  -8 -11   66.37    9.67
  -3  11 -11   63.83   11.25
 -11   8  11   58.28   10.21
   3 -11  11   48.02   12.08
 -11   8  11   69.87    7.87
   3 -11  11   57.92    9.67
   8  -8 -11  108.93    9.30
   0   8 -11  139.59   12.04
   0   8 -11  109.26   11.54
  -8   0 -11  105.23   10.26
   0  -8  11  123.95   13.25
   0  -8  11  129.32   11.35
  -8   8  11  112.90   10.94
  -8   3 -11  451.14   18.30
   5  -8 -11  462.17   18.32
   3   5 -11  420.14   21.13
   5  -8 -11  452.79   17.31
   3   5 -11  444.52   17.85
  -5   8  11  461.51   18.65
  -5   8  11  468.05   17.66
  -3  -5  11  467.10   17.69
  -5   8  11  465.64   18.68
  -3  -5  11  452.27   18.68
   2  -8 -11   25.56    6.27
   2  -8 -11   30.99    4.92
   2  -8 -11   34.10    6.24
  -8   6 -11   33.73    6.23
  -6  -2  11   30.78    6.29
  -6  -2  11   34.76    5.15
  -2   8  11   31.31    6.96
  -2   8  11   28.02    5.60
  -8   9 -11   26.45    7.20
  -1  -8 -11   23.99    7.41
  -1  -8 -11   18.55    7.60
   1   8  11   35.98    7.41
   1   8  11   35.42    8.40
 -12   4  11   47.02    8.31
   4   8  11   77.28   12.75
 -15   7  11   80.15   11.49
 -16   9  11    3.58   10.25
 -13   9  11   16.60    7.33
  -1  10 -11   20.67   10.00
  -1  10 -11   29.39    9.37
  10  -9 -11   22.01    7.83
   1 -10  11   27.49    8.56
 -10   9  11   11.87    8.65
   1 -10  11   22.71   10.84
   2   7 -11  292.57   15.16
   7  -9 -11  282.65   14.82
   7  -9 -11  287.10   13.86
   7  -9 -11  296.86   14.73
   2   7 -11  293.40   15.79
  -9   2 -11  281.71   14.86
  -2  -7  11  292.10   19.53
  -7   9  11  289.67   15.06
  -7   9  11  295.88   15.95
  -2  -7  11  303.79   14.75
  -7   9  11  291.71   14.30
  -9   5 -11  126.85   10.97
   5   4 -11  128.88   11.17
   5   4 -11  118.53    9.80
   4  -9 -11  142.04    9.35
   4  -9 -11  106.95   11.46
   4  -9 -11  130.92   10.88
  -5  -4  11  121.84    9.74
  -4   9  11  120.81   10.62
  -4   9  11  132.53   12.37
  -4   9  11  128.63   10.77
   1  -9 -11   27.61    8.00
   1  -9 -11   44.90    8.25
  -9   8 -11   34.80    7.22
  -1   9  11   25.40    7.20
  -8  -1  11   28.44    6.86
  -1   9  11   22.75    8.69
 -11   2  11   16.80    6.30
   2   9  11   30.07   10.63
 -14   5  11    8.58    7.87
 -17   8  11   43.64   12.18
 -15  10  11  169.40   16.96
   1   9 -11   18.99   10.08
   9 -10 -11   24.42    7.62
   1   9 -11   38.89    9.79
  -1  -9  11    1.56   15.05
  -1  -9  11    7.73    8.27
  -9  10  11   10.91    8.59
   6 -10 -11   -1.57    7.13
 -10   4 -11   -2.99    7.23
   4   6 -11   15.83    7.93
   6 -10 -11   13.22    7.32
   4   6 -11   11.63    6.82
  -4  -6  11    1.98    6.57
  -4  -6  11    8.08    8.72
  -6  10  11    4.70    6.57
  -6  10  11   11.56    6.71
  -6  10  11    9.53    8.53
   3 -10 -11   42.73    6.98
   3 -10 -11   29.32    8.65
 -10   7 -11   24.28    7.86
   3 -10 -11   40.45    8.69
  -3  10  11   40.31    7.55
  -3  10  11   33.98    9.65
  -3  10  11   63.44    8.30
   0  10  11   29.51   13.03
   0  10  11    8.51   10.05
 -10   0  11   24.07    6.38
 -13   3  11  161.00   13.57
 -16   6  11   94.37   13.08
 -17  11  11    2.63   11.95
 -14  11  11   55.89   10.04
   3   8 -11   77.17   11.76
   8 -11 -11   52.28    9.83
  -3  -8  11   72.83   10.25
   5 -11 -11   46.79   10.26
   5 -11 -11   64.83    8.65
   6   5 -11   69.89   10.29
   5 -11 -11   55.57    9.91
  -5  11  11   67.35   11.25
  -2  11  11   37.36   12.60
  -9  -2  11   15.78    6.11
 -12   1  11   20.52    7.69
 -15   4  11   23.87   10.11
 -16  12  11   48.19   17.75
  -2 -10  11    0.59   13.13
   5   7 -11  149.99   14.81
   7 -12 -11  140.12   13.69
  -7  12  11  187.38   21.56
  -5  -7  11  145.01   17.29
  -8  -4  11   59.96    8.25
  -4  12  11   34.24   14.32
 -11  -1  11    8.01    7.43
 -14   2  11   12.15    9.70
 -17   5  11   -4.75   12.97
  -6  13  11  -32.53   16.91
  -7  -6  11   15.75    7.25
 -10  -3  11  145.60   13.63
 -13   0  11  125.48   16.02
 -16   3  11   22.48   13.22
  -9  -5  11    2.84    9.33
 -12  -2  11   30.79   10.56
 -15   1  11   52.39   13.47
 -11  -4  11    4.79   11.48
 -14  -1  11   26.88   13.75
 -13  -3  11   77.69   15.56
   0   0 -12  264.69   10.29
   0   0 -12  256.27    9.88
   0   0 -12  255.69   10.27
   0   0  12  249.15   10.15
   0   0  12  253.56    9.82
   0   0  12  253.01   10.29
  -1   2 -12   13.52    3.30
   2  -1 -12   13.60    3.61
  -1  -1 -12   10.63    3.40
   2  -1 -12   12.59    3.02
  -1  -1 -12   17.41    3.54
   2  -1 -12   14.84    2.77
  -1   2 -12   17.91    3.23
   2  -1 -12   13.53    3.12
  -1  -1 -12   14.17    3.17
   1   1  12   10.54    3.12
   1   1  12   15.04    2.73
   1  -2  12    9.41    2.63
  -2   1  12   14.28    3.11
   1   1  12   18.14    3.33
   1  -2  12   16.55    3.20
  -2   1  12   20.09    3.32
  -2   1  12   19.07    3.27
   1  -2  12   14.89    3.54
   1   1  12   23.83    3.50
  -2   1 -12    8.67    3.03
   1   1 -12   14.64    3.25
   1  -2 -12   18.36    3.50
  -2   1 -12   16.08    3.28
  -2   1 -12   13.76    3.51
   1   1 -12   14.39    3.59
   1   1 -12   19.34    3.44
   1  -2 -12   13.74    2.76
   1  -2 -12   17.16    3.27
  -1  -1  12   17.97    3.25
   2  -1  12   14.63    2.73
  -1   2  12   19.08    3.36
  -1  -1  12   14.46    2.64
  -1   2  12   13.48    2.79
   2  -1  12   19.29    3.37
  -1   2  12   12.02    3.44
  -1   2  12   18.90    3.38
  -1  -1  12   13.17    3.48
   2  -1  12   12.40    2.93
  -2  -2 -12  287.49   11.10
  -2   4 -12  266.26   11.19
  -2   4 -12  273.24   11.18
   4  -2 -12  262.54   10.65
   4  -2 -12  267.21   10.88
  -2  -2 -12  264.08   11.17
  -2  -2 -12  253.35   11.89
  -2   4 -12  263.88   11.08
   4  -2 -12  271.89   11.00
  -4   2  12  274.36   11.03
   2  -4  12  267.12   11.66
   2   2  12  282.16   10.84
   2   2  12  256.67   11.10
   2  -4  12  268.45   10.80
   2   2  12  266.89   11.01
  -4   2  12  263.58   11.47
  -4   2  12  277.55   11.07
  -3   0 -12  807.91   27.17
   0   3 -12  829.23   27.54
   3  -3 -12  829.05   27.42
   3  -3 -12  819.78   27.24
  -3   0 -12  832.29   27.01
   0   3 -12  841.79   27.45
   3  -3 -12  843.06   27.36
   0  -3  12  846.28   27.37
  -3   3  12  833.03   27.54
  -3   3  12  817.86   27.39
   0  -3  12  840.63   27.75
   3   0  12  849.21   27.08
  -3   3  12  829.16   27.36
   0  -3  12  842.12   27.18
   3   0  12  811.13   27.13
   3   0  12  857.96   26.94
   3   0  12  821.62   27.12
  -3   3 -12  133.24    7.30
  -3   3 -12  127.10    7.52
   0  -3 -12  137.86    7.82
  -3   3 -12  140.16    7.51
   3   0 -12  147.59    7.42
   3   0 -12  150.46    7.56
   0  -3 -12  139.26    7.43
   0   3  12  149.12    7.68
   3  -3  12  142.97    7.79
   0   3  12  128.87    7.70
   3  -3  12  148.15    7.23
   0   3  12  144.32    7.07
  -3   0  12  132.54    6.99
  -3   0  12  129.00    7.77
  -3   0  12  149.02    7.51
  -3   6 -12  134.57    8.70
  -3  -3 -12  122.26    8.37
   6  -3 -12  136.53    7.77
  -3  -3 -12  128.31    7.75
   6  -3 -12  123.67    7.64
  -3   6 -12  125.85    8.23
   6  -3 -12  133.57    7.34
  -3   6 -12  122.54    8.16
  -6   3  12  127.17    7.62
   3   3  12  117.45    8.30
  -6   3  12  128.08    8.10
  -6   3  12  136.88    8.27
   3   3  12  133.64    7.99
   3   3  12  120.09    8.08
   3  -6  12  122.44    7.63
   3  -6  12  116.55    9.23
  -1   5 -12  103.48    7.81
  -1   5 -12  120.02    7.65
   5  -4 -12  116.54    7.25
  -1   5 -12  116.41    7.10
  -4  -1 -12  111.27    7.14
   5  -4 -12   95.81    6.61
   1  -5  12  123.71    7.27
   4   1  12  103.19    7.11
   1  -5  12  111.69    8.30
  -5   4  12  111.39    7.22
   4   1  12  103.77    7.08
  -5   4  12  103.91    7.20
   4   1  12  115.18    7.20
  -5   4  12  100.49    7.55
   4   1  12  114.22    6.15
  -4   2 -12  261.27   10.77
  -4   2 -12  276.80   11.34
   2  -4 -12  265.08   10.96
   2   2 -12  279.85   10.86
   2  -4 -12  260.37   10.62
   2   2 -12  275.58   11.44
   2   2 -12  276.47   11.20
   2  -4 -12  264.73   11.39
  -2   4  12  277.00   11.20
  -2  -2  12  268.41   11.47
  -2  -2  12  263.95   10.51
  -2  -2  12  267.78   11.03
  -2   4  12  259.68   11.36
  -2   4  12  264.56   10.90
   4  -2  12  266.40   10.64
  -4   5 -12  379.29   14.68
  -1  -4 -12  363.20   14.47
   5  -1 -12  354.96   17.37
  -4   5 -12  384.94   14.49
  -4   5 -12  391.46   15.09
  -1  -4 -12  352.95   14.94
   5  -1 -12  405.95   14.28
   5  -1 -12  377.72   14.49
   4  -5  12  390.26   15.15
  -5   1  12  392.33   14.80
  -5   1  12  391.55   14.70
   1   4  12  388.24   14.80
   1   4  12  388.24   14.01
  -5   1  12  369.07   14.35
  -4   8 -12   94.54    9.34
  -4   8 -12  101.92    9.57
   8  -4 -12   97.65    7.80
  -4   8 -12   97.27    9.28
  -4  -4 -12  106.57    9.31
  -4  -4 -12   89.98    8.52
   4   4  12  101.25    8.93
   4  -8  12  103.23   10.42
   4  -8  12   88.10    8.50
   4   4  12  101.10   10.12
  -8   4  12   93.33    9.46
  -8   4  12  105.34    7.89
   7  -5 -12  254.69   11.58
  -2   7 -12  262.15   12.03
  -5  -2 -12  243.38   11.30
  -2   7 -12  237.32   15.28
  -2   7 -12  263.01   13.05
   2  -7  12  280.31   13.59
  -7   5  12  254.08   11.41
   5   2  12  263.56   11.99
  -7   5  12  263.67   12.57
   2  -7  12  273.07   12.16
   1   4 -12  113.90    7.93
   4  -5 -12  105.28    6.75
   4  -5 -12  115.36    7.47
   1   4 -12  115.10    7.53
  -5   1 -12  102.20    7.22
  -4   5  12  115.13    7.31
   5  -1  12  115.45    6.32
  -1  -4  12  116.12    7.33
  -4   5  12  109.96    7.49
  -4   5  12  101.63    7.72
  -1  -4  12   95.51    6.32
  -1  -4  12  114.88    8.61
   1  -5 -12  394.14   15.30
  -5   4 -12  391.26   15.08
  -5   4 -12  367.70   14.02
   1  -5 -12  381.84   14.13
   4   1 -12  379.69   14.76
   1  -5 -12  360.56   14.91
  -1   5  12  381.21   15.20
   5  -4  12  378.48   14.56
  -1   5  12  388.40   14.37
  -4  -1  12  380.81   14.91
  -1   5  12  373.02   14.99
  -4  -1  12  384.77   14.19
  -4  -1  12  386.51   14.42
   7  -2 -12  190.75    9.45
  -5   7 -12  195.34   11.00
  -2  -5 -12  192.78   11.03
  -5   7 -12  197.49   10.53
  -2  -5 -12  195.07   10.46
   2   5  12  204.27   11.58
  -7   2  12  186.80   10.00
   2   5  12  202.07   10.43
   5  -7  12  197.86    9.97
  -7   2  12  189.48   10.39
   2   5  12  203.81   10.44
  -5  10 -12   54.86    9.13
  -5  10 -12   51.39    9.83
  10  -5 -12   77.32    8.01
  -5  10 -12   87.42    9.32
   5   5  12   75.80    8.97
   5 -10  12   73.13    8.03
   5 -10  12   61.70    9.88
 -10   5  12   67.02    8.51
 -10   5  12   60.57    8.72
   9  -6 -12   61.01    6.90
  -3   9 -12   41.62    7.74
  -3   9 -12   52.84    7.20
  -3   9 -12   56.19    7.76
  -6  -3 -12   46.52    9.26
   6   3  12   36.15    7.22
   3  -9  12   46.67    7.05
  -9   6  12   43.13    7.62
   3  -9  12   32.41    8.27
  -9   6  12   42.68    6.54
   6  -6 -12   73.89    7.53
   0   6 -12   75.97    8.33
   0   6 -12   67.97    8.51
   6  -6 -12   72.57    7.66
   0   6 -12   71.62    6.89
   6  -6 -12   73.50    6.95
  -6   0 -12   61.72    7.59
  -6   6  12   80.03    8.34
   0  -6  12   81.09    9.26
   0  -6  12   78.72    7.77
   0  -6  12   67.59    6.51
  -6   6  12   69.68    7.36
  -6   6  12   63.14    7.78
   3   3 -12  128.18    8.76
   3  -6 -12  135.06    7.60
   3   3 -12  124.87    8.14
   3  -6 -12  129.82    8.83
   3  -6 -12  126.72    8.84
  -6   3 -12  124.83    8.52
  -3  -3  12  131.77    7.20
  -3  -3  12  130.72   11.05
  -3   6  12  118.99    8.17
  -3   6  12  120.79    8.73
  -3   6  12  127.80    8.16
  -3  -3  12  116.89    7.76
  -6   6 -12  368.41   15.27
   0  -6 -12  343.95   15.46
   0  -6 -12  338.38   14.59
   0   6  12  353.29   14.57
  -6   0  12  347.92   14.93
  -6   0  12  357.39   14.66
   0   6  12  362.23   15.43
  -3  -6 -12    2.59    6.20
  -3  -6 -12    7.28    6.68
  -6   9 -12   12.53    6.73
  -6   9 -12   -2.29    6.04
   9  -3 -12   -8.57    4.64
  -6   9 -12    1.89    6.31
   3   6  12    4.10    6.70
   3   6  12    8.19    7.61
  -9   3  12    1.26    4.67
  -9   3  12   12.42    6.26
   6  -9  12    5.26    7.13
   3   6  12   11.98    6.25
   6  -9  12    5.90    5.26
  -6  12 -12   14.69   11.34
 -12   6  12    1.48    5.99
   6 -12  12   -6.57   13.27
  -4  11 -12   32.73   10.69
  -4  11 -12   19.95    8.89
  11  -7 -12   32.45    9.13
   4 -11  12   54.10   10.97
 -11   7  12   28.19   10.05
 -11   7  12   43.26    7.27
   4 -11  12   16.98   11.82
  -7  -1 -12  134.19   12.08
  -1   8 -12  134.70   12.03
  -1   8 -12  117.70   13.70
  -1   8 -12  173.83   12.20
   8  -7 -12  138.95   10.00
  -8   7  12  130.90    9.05
  -8   7  12  112.11   11.06
   1  -8  12  136.81   13.16
   1  -8  12  145.24   11.15
   5  -7 -12  275.24   12.40
  -7   2 -12  262.01   12.81
   2   5 -12  254.40   13.07
   2   5 -12  264.81   12.53
   5  -7 -12  251.03   12.66
   5  -7 -12  260.01   11.94
  -2  -5  12  255.56   12.09
  -5   7  12  251.23   13.02
  -5   7  12  261.02   12.23
  -2  -5  12  267.22   13.47
  -5   7  12  266.68   12.62
   5   2 -12  200.80   10.91
  -7   5 -12  215.17   11.49
   2  -7 -12  191.15   10.85
   2  -7 -12  194.18    9.68
   5   2 -12  207.15   10.39
   2  -7 -12  175.82   11.58
  -2   7  12  184.29   10.26
  -5  -2  12  189.71   11.28
  -2   7  12  205.50   10.78
  -5  -2  12  199.51   10.40
  -2   7  12  202.99   12.16
  -1  -7 -12   21.21    7.05
  -1  -7 -12   19.70    6.43
  -7   8 -12   21.01    6.79
  -8   1  12   19.04    5.16
   1   7  12   24.89    6.42
   1   7  12    8.93    7.47
  -7  11 -12  346.20   20.11
  -4  -7 -12  323.22   19.86
  -7  11 -12  349.54   19.22
   7 -11  12  322.62   20.73
   7 -11  12  371.29   21.34
 -11   4  12  322.52   16.05
   4   7  12  309.37   25.98
 -11   4  12  334.81   19.15
   4   7  12  287.07   20.79
 -14   7  12   18.25    8.45
 -13   8  12  204.47   14.29
  -2  10 -12  531.16   24.96
  -2  10 -12  539.04   24.49
  -2  10 -12  544.80   22.27
  10  -8 -12  556.35   22.48
 -10   8  12  534.24   24.01
   2 -10  12  541.63   26.06
   2 -10  12  572.93   23.43
 -10   8  12  537.29   23.37
   1   7 -12  147.64   12.37
  -8   1 -12  140.06   11.27
   7  -8 -12  135.48    9.82
   7  -8 -12  134.30   10.61
   1   7 -12  127.35   11.55
   7  -8 -12  120.24   11.15
  -7   8  12  129.18   11.92
  -7   8  12  142.35   11.13
  -1  -7  12  154.61   11.25
  -1  -7  12  143.37   13.18
   4   4 -12  103.18   10.22
  -8   4 -12   99.70   10.18
   4   4 -12  101.07    9.20
   4  -8 -12   96.70    8.31
   4  -8 -12   89.00    9.60
   4  -8 -12  111.36   10.11
  -4   8  12   99.43    9.25
  -4   8  12  110.09    9.46
  -4   8  12   85.20   10.83
  -4  -4  12   89.05   10.27
  -4  -4  12  107.28    8.97
   1  -8 -12   15.92    6.60
  -8   7 -12   14.84    6.69
   1  -8 -12   15.56    7.69
  -1   8  12    8.44    7.75
  -7  -1  12   23.17    5.55
  -1   8  12   11.62    6.44
  -8  10 -12  134.28   15.23
  -2  -8 -12  134.48   15.70
 -10   2  12   91.90    9.95
   2   8  12   81.18   11.94
   2   8  12  102.64   10.91
 -13   5  12  278.03   16.06
 -16   8  12   19.78   10.73
 -15   9  12   64.28   10.41
 -12   9  12   14.96    7.25
   0   9 -12   50.98    9.60
   0   9 -12   42.78   10.10
   9  -9 -12   52.65    7.95
   0  -9  12   50.86    8.61
   0  -9  12   27.07   11.49
  -9   9  12   28.55    8.91
   6  -9 -12   47.22    7.39
   3   6 -12   37.64    7.86
   3   6 -12   35.80    7.24
   6  -9 -12   64.68    7.11
   6  -9 -12   59.53    7.49
  -9   3 -12   47.66    7.90
  -6   9  12   33.21    7.26
  -6   9  12   39.63    8.39
  -6   9  12   50.19    7.74
  -3  -6  12   46.10    7.31
  -3  -6  12   44.23    8.64
   3  -9 -12    6.81    7.61
   3  -9 -12    5.66    7.09
  -9   6 -12    1.95    6.94
   3  -9 -12    2.55    5.55
  -3   9  12    8.92    6.80
  -3   9  12    1.40    6.15
  -3   9  12   11.42    8.23
   0  -9 -12   32.69    9.72
   0  -9 -12   10.69    9.21
  -9   9 -12   29.20    8.46
  -9   0  12   13.98    5.42
   0   9  12   26.09    8.79
   0   9  12    8.34   10.09
  -3  -9 -12   29.08   15.05
 -12   3  12   13.79    7.12
 -15   6  12   32.73   10.38
 -17  10  12  156.22   16.58
 -14  10  12   -2.88    8.20
   2   8 -12  529.67   24.00
   8 -10 -12  538.36   23.56
 -10   2 -12  552.76   24.06
   8 -10 -12  561.02   22.83
   8 -10 -12  603.15   23.76
   2   8 -12  569.81   25.58
  -8  10  12  524.55   35.06
  -2  -8  12  564.77   23.94
  -8  10  12  528.01   24.02
 -10   5 -12   84.99    9.94
   5 -10 -12   79.18    9.63
   5 -10 -12   63.96    8.21
   5 -10 -12   75.34    9.27
   5   5 -12   74.41    9.71
  -5  -5  12   73.65   10.05
  -5  10  12   69.91   10.24
  -5  10  12   92.26   12.16
  -5  10  12   72.95   10.88
 -10   8 -12   75.13   10.32
   2 -10 -12  122.72   15.59
   2 -10 -12  112.03   14.98
  -2  10  12  110.82   12.84
  -2  10  12  107.16   11.16
  -8  -2  12  127.55    9.90
 -11   1  12   32.39    7.06
 -14   4  12   13.15    8.47
 -17   7  12   28.95   11.85
 -16  11  12   43.38   12.22
  -1 -10  12  280.49   22.51
   4   7 -12   40.89   11.53
   7 -11 -12   36.14   10.29
  -4  -7  12   63.05    9.73
  -7  11  12   30.17   12.00
   4 -11 -12  288.65   20.57
   4 -11 -12  305.51   17.48
   4 -11 -12  362.78   20.53
  -4  11  12  318.69   22.86
  -7  -4  12  299.62   15.32
 -10  -1  12   45.59    7.53
 -13   2  12   31.62    9.31
 -16   5  12   66.35   13.10
 -15  12  12   42.64   11.63
  -3  -9  12   15.47   12.88
   6 -12 -12    6.48   12.62
  -6  12  12   30.33   14.42
  -9  -3  12    7.61    6.57
 -12   0  12   90.97   11.37
 -15   3  12   97.27   13.05
  -8  -5  12  287.99   16.42
 -11  -2  12   14.66    8.41
 -14   1  12   18.17   10.54
  -7  -7  12   47.06    9.82
 -10  -4  12    7.10    8.92
 -13  -1  12    1.17   11.34
  -9  -6  12   59.99   13.26
 -12  -3  12   70.53   13.68
 -15   0  12   53.51   15.18
 -11  -5  12   66.24   14.83
   1  -1 -13  320.92   12.64
   0   1 -13  321.09   12.53
   0   1 -13  328.77   12.56
  -1   0 -13  315.31   12.32
   1  -1 -13  318.55   12.43
  -1   0 -13  310.40   12.46
  -1   0 -13  330.41   12.32
   1  -1 -13  333.19   12.11
   1   0  13  318.97   12.44
  -1   1  13  321.37   12.47
   1   0  13  329.27   12.21
   1   0  13  325.83   12.50
  -1   1  13  323.17   12.23
   0  -1  13  325.71   12.80
   0  -1  13  324.23   12.43
   0  -1  13  321.49   12.15
  -1   1  13  317.15   12.61
   3  -2 -13   30.18    4.27
  -2  -1 -13   28.98    4.50
   3  -2 -13   35.08    4.29
   3  -2 -13   37.81    4.72
  -1   3 -13   32.94    4.63
  -1   3 -13   28.62    4.22
  -1   3 -13   24.00    3.98
   3  -2 -13   30.53    4.34
   1  -3  13   24.35    3.51
  -3   2  13   37.61    4.46
  -3   2  13   18.34    6.05
   1  -3  13   31.70    4.51
   1  -3  13   41.27    5.39
   2   1  13   30.81    3.89
   2   1  13   34.67    4.40
  -3   2  13   27.71    3.97
   2   1  13   27.57    4.14
   2   1  13   29.29    3.67
  -2   2 -13  511.68   17.95
  -2   2 -13  520.59   18.01
   2   0 -13  519.00   18.05
   2   0 -13  508.74   18.02
   0  -2 -13  505.02   17.95
   0  -2 -13  512.82   18.27
   2   0 -13  489.61   17.55
   0   2  13  511.02   17.71
  -2   0  13  497.22   17.90
   0   2  13  504.08   18.23
  -2   0  13  522.53   17.90
   2  -2  13  512.90   17.80
   2  -2  13  516.06   18.25
   0   2  13  534.37   18.26
   2  -2  13  496.16   17.81
   0   2  13  517.34   17.85
  -2   0  13  514.32   18.19
  -2   5 -13  144.74    8.40
  -3  -2 -13  137.97    8.80
   5  -3 -13  138.98    7.98
   5  -3 -13  134.02    8.24
  -2   5 -13  125.33    8.39
  -3  -2 -13  128.85    8.38
  -3  -2 -13  136.99    7.98
  -2   5 -13  144.25    9.05
   5  -3 -13  136.56    7.62
  -5   3  13  137.15    7.84
  -5   3  13  136.79    8.28
   3   2  13  132.23    8.48
   2  -5  13  134.46    9.58
   2  -5  13  135.76    8.13
  -5   3  13  152.29    8.33
   3   2  13  139.66    8.38
  -5   3  13  130.34    8.67
   2  -3 -13   32.34    3.98
   1   2 -13   26.44    4.33
   1   2 -13   29.65    4.62
   2  -3 -13   35.61    4.57
   2  -3 -13   30.74    4.29
  -3   1 -13   42.97    5.50
  -3   1 -13   29.13    4.49
   1   2 -13   34.61    4.28
  -1  -2  13   28.36    3.70
  -1  -2  13   47.76    5.95
   3  -1  13   33.02    4.37
   3  -1  13   30.73    4.15
  -1  -2  13   30.55    4.32
  -2   3  13   25.71    4.39
  -2   3  13   39.29    5.00
   3  -1  13   32.05    4.32
  -2   3  13   22.60    4.26
   3  -1  13   33.92    4.03
   4  -1 -13  458.30   20.89
  -1  -3 -13  520.75   18.34
  -3   4 -13  513.33   18.59
  -1  -3 -13  520.63   18.21
   4  -1 -13  465.43   19.49
  -1  -3 -13  510.72   17.96
   4  -1 -13  507.44   17.96
  -3   4 -13  500.13   17.85
  -3   4 -13  517.04   18.09
   3  -4  13  466.42   19.60
   3  -4  13  512.98   18.45
   1   3  13  444.89   20.60
  -4   1  13  468.47   19.03
   1   3  13  526.44   17.70
  -4   1  13  513.55   18.24
   1   3  13  508.95   18.15
  -4   1  13  523.35   18.01
   1   3  13  499.49   18.89
   7  -4 -13  172.08    9.70
  -4  -3 -13  179.81   10.53
  -4  -3 -13  156.94    9.74
  -3   7 -13  187.29   11.22
   7  -4 -13  164.89   10.26
  -3   7 -13  178.26   11.29
  -3   7 -13  168.36   10.41
   3  -7  13  202.89   10.21
   4   3  13  173.83   10.11
  -7   4  13  168.41    9.44
   3  -7  13  154.96   11.74
  -7   4  13  177.32   10.72
   0   4 -13  241.59   11.60
   4  -4 -13  240.08   10.56
  -4   0 -13  254.61   11.10
   4  -4 -13  247.81   12.07
   0   4 -13  254.67   11.25
  -4   0 -13  251.91   11.26
   0  -4  13  231.94   12.33
   0  -4  13  247.23   10.91
   4   0  13  251.21   10.78
  -4   4  13  234.32   11.03
  -4   4  13  253.25   11.17
  -4   4  13  260.23   11.28
   1  -4 -13  517.05   18.27
   1  -4 -13  511.54   18.19
  -4   3 -13  507.23   18.13
   3   1 -13  522.29   18.79
   3   1 -13  488.52   20.25
  -4   3 -13  522.37   19.07
   1  -4 -13  522.81   18.90
  -4   3 -13  519.87   18.44
   4  -3  13  515.35   18.49
  -1   4  13  503.32   18.57
  -3  -1  13  520.80   18.90
  -1   4  13  510.95   18.97
  -1   4  13  522.99   18.34
   4  -3  13  536.31   18.69
  -3  -1  13  519.04   18.17
  -3  -1  13  523.20   18.50
   6  -2 -13   12.28    4.64
  -2  -4 -13   14.33    4.82
  -2  -4 -13   11.62    4.62
  -4   6 -13   18.26    4.92
   6  -2 -13   19.74    4.21
  -4   6 -13   18.79    4.64
  -4   6 -13    8.87    4.52
  -6   2  13    8.01    4.15
  -6   2  13   17.77    4.95
   2   4  13   23.84    5.17
   2   4  13   14.98    4.95
   2   4  13   12.51    4.92
   4  -6  13   17.22    4.14
  -6   2  13   24.65    4.75
   4  -6  13   17.67    5.30
  -5  -4 -13   37.86    9.26
  -4   9 -13   33.83    7.44
  -4   9 -13   43.34    7.63
  -4   9 -13   34.86    7.63
   9  -5 -13   28.96    6.42
   4  -9  13   28.70    6.44
   4  -9  13   40.15    8.90
  -9   5  13   33.51    7.51
   5   4  13   20.59    7.65
  -9   5  13   29.72    5.97
  -1   6 -13  860.81   29.02
  -1   6 -13  847.48   29.40
   6  -5 -13  842.02   28.62
   6  -5 -13  808.18   28.35
  -5  -1 -13  843.19   28.30
  -1   6 -13  859.05   28.51
   6  -5 -13  849.76   28.42
  -6   5  13  830.92   29.03
   1  -6  13  860.02   29.69
  -6   5  13  818.12   27.98
   5   1  13  854.54   28.18
  -6   5  13  834.89   28.73
   1  -6  13  831.36   28.53
   2   3 -13  148.15    8.83
  -5   2 -13  147.61    8.61
   3  -5 -13  132.50    8.59
   2   3 -13  140.46    8.44
   3  -5 -13  126.62    7.64
   3  -5 -13  143.58    8.35
  -2  -3  13  130.17    7.52
  -3   5  13  138.47    8.12
  -3   5  13  142.91    9.03
  -2  -3  13  125.26    9.29
  -3   5  13  136.52    8.45
  -2  -3  13  148.98    8.48
  -5   5 -13  116.66    8.06
   0  -5 -13  138.21    7.68
   5   0 -13  124.07    8.31
   0  -5 -13  112.97    8.42
  -5   5 -13  114.24    9.17
   0  -5 -13  120.85    9.23
   5   0 -13  129.46    8.47
  -5   0  13  129.74    8.00
   5  -5  13  130.49    7.92
   0   5  13  135.89    9.33
   5  -5  13  119.63    9.17
   0   5  13  134.96    7.68
  -5   0  13  121.37    8.86
   0   5  13  123.21    8.60
   8  -3 -13  642.65   23.07
  -5   8 -13  693.68   24.72
  -3  -5 -13  672.24   24.24
  -5   8 -13  665.99   23.76
  -5   8 -13  627.83   24.00
  -3  -5 -13  615.58   23.41
  -8   3  13  658.52   24.36
  -8   3  13  647.48   23.58
   3   5  13  650.39   23.63
   5  -8  13  631.22   23.31
   3   5  13  638.88   24.56
  -5  11 -13    5.90   10.65
  11  -6 -13   20.36   10.54
  -5  11 -13   24.51   10.01
 -11   6  13   -0.28   10.29
 -11   6  13   13.60    6.33
   5 -11  13    2.84   12.35
  -2   8 -13  125.26   12.11
  -2   8 -13  117.21   10.06
  -2   8 -13  118.72   12.66
   8  -6 -13  117.48    9.52
   2  -8  13  123.94   10.70
   6   2  13  117.73   10.63
   2  -8  13  106.14   10.13
  -8   6  13  114.37   10.92
  -8   6  13  108.13    9.04
   1   5 -13  832.95   29.09
  -6   1 -13  889.80   29.24
   5  -6 -13  877.85   28.93
   1   5 -13  858.22   29.54
   5  -6 -13  833.42   29.13
   5  -6 -13  817.16   28.76
  -5   6  13  845.47   28.88
  -1  -5  13  855.24   29.18
  -1  -5  13  875.40   30.00
  -5   6  13  853.82   29.50
  -1  -5  13  855.07   28.35
  -5   6  13  841.39   29.45
   6  -1  13  851.69   28.04
   4   2 -13   10.61    4.77
   2  -6 -13    7.93    3.54
   4   2 -13    7.90    4.29
  -6   4 -13   16.64    5.18
   2  -6 -13    8.41    5.05
   2  -6 -13   16.37    4.79
  -2   6  13   14.38    4.70
  -4  -2  13   19.44    5.50
  -2   6  13   13.91    4.06
  -2   6  13   17.66    5.52
  -4  -2  13   18.94    4.48
  -1  -6 -13  447.63   18.27
  -6   7 -13  444.76   18.65
  -6   7 -13  427.65   17.38
  -6   7 -13  429.14   17.12
  -1  -6 -13  422.04   17.49
   1   6  13  419.28   18.53
  -7   1  13  417.00   17.08
   1   6  13  480.91   18.25
  -7   1  13  425.35   17.12
  -6  10 -13   37.31    9.60
  -6  10 -13   39.74    9.21
  -4  -6 -13   40.79   11.48
  10  -4 -13   40.23    6.90
  -4  -6 -13   40.40   10.32
 -10   4  13   43.58    6.59
 -10   4  13   33.53    8.44
   4   6  13   23.56    8.97
   6 -10  13   37.33    7.66
   4   6  13   32.62    8.62
 -13   7  13  195.63   14.64
  10  -7 -13  720.93   29.44
  -3  10 -13  693.76   27.04
  -3  10 -13  720.86   28.34
   3 -10  13  700.09   27.43
 -10   7  13  677.65   28.08
   3 -10  13  664.81   29.47
   7   3  13  694.18   26.92
 -10   7  13  657.34   25.52
  -7   0 -13  535.08   20.55
   0   7 -13  533.69   21.18
   7  -7 -13  531.90   20.29
   0   7 -13  518.66   21.50
   0   7 -13  536.97   19.87
   7  -7 -13  506.02   20.14
   0  -7  13  532.88   23.90
   0  -7  13  518.69   21.89
  -7   7  13  529.51   21.07
   0  -7  13  528.77   20.14
  -7   7  13  519.77   20.14
   4  -7 -13  170.26    9.74
  -7   3 -13  180.92   11.16
   4  -7 -13  151.14   10.97
   3   4 -13  176.18   11.31
   4  -7 -13  184.32   10.90
   3   4 -13  173.95   10.49
  -4   7  13  174.33   10.52
  -4   7  13  161.50   10.50
  -3  -4  13  187.40   10.46
  -3  -4  13  185.34   12.65
  -4   7  13  168.17   14.97
  -7   6 -13  461.36   18.69
   1  -7 -13  417.57   17.87
   1  -7 -13  425.85   16.43
   1  -7 -13  427.28   18.48
  -1   7  13  428.17   17.80
  -1   7  13  434.82   19.05
  -2  -7 -13   -4.61    7.49
  -7   9 -13   21.90    7.06
  -2  -7 -13    7.54    8.13
  -7   9 -13   14.19    8.10
  -7   9 -13    9.23    7.05
   2   7  13   -6.42    8.59
   2   7  13   10.72    7.46
  -9   2  13    0.38    6.84
  -9   2  13   -1.61    4.92
   7  -9  13   -9.93    6.16
 -12   5  13  396.93   18.89
 -15   8  13   38.93   10.87
  -4  12 -13   66.91   12.74
 -12   8  13   56.86    8.83
  -1   9 -13   11.22    8.90
  -1   9 -13   22.97    9.44
   9  -8 -13   11.50    7.87
  -1   9 -13   11.57    7.39
   1  -9  13   20.03   10.80
   1  -9  13   15.31    7.63
  -9   8  13    7.11    8.28
   2   6 -13  121.70   12.12
   6  -8 -13  122.15    9.61
   6  -8 -13  112.59   10.60
   6  -8 -13  123.98   10.95
   2   6 -13  121.81    9.15
   2   6 -13  105.78   10.90
  -8   2 -13  125.10   14.26
  -6   8  13  124.68   10.84
  -6   8  13  116.34   10.81
  -2  -6  13  109.08   10.50
  -6   8  13  116.46   14.12
  -2  -6  13   92.47   10.15
   3  -8 -13  654.66   24.84
   3  -8 -13  671.10   24.42
  -8   5 -13  645.49   24.74
   3  -8 -13  640.34   23.24
   5   3 -13  664.76   24.32
   5   3 -13  611.06   23.32
  -5  -3  13  633.35   23.46
  -5  -3  13  653.31   24.63
  -3   8  13  654.84   25.24
  -3   8  13  651.59   24.02
  -3   8  13  647.69   24.07
   0  -8 -13  399.50   19.19
  -8   8 -13  381.67   19.43
   0  -8 -13  390.94   18.08
  -8   0  13  394.70   20.62
   0   8  13  369.03   18.16
   0   8  13  377.15   19.97
 -11   3  13   43.88    7.62
 -14   6  13   45.52    9.18
 -17   9  13   24.12   13.36
 -14   9  13   35.93    9.54
  -9  -2 -13  340.85  482.49
   9   2  13  151.26  393.28
   1   8 -13   26.96    9.56
  -9   1 -13    8.85    8.02
   8  -9 -13   15.26    7.89
   8  -9 -13    5.25    7.04
   1   8 -13    2.64    8.50
  -1  -8  13    2.51   10.03
  -8   9  13   15.23    7.67
  -8   9  13   11.18    8.12
  -1  -8  13   11.00    7.80
   5  -9 -13   24.93    7.60
   5  -9 -13   44.91    7.81
   4   5 -13   23.16    7.97
   4   5 -13   23.29    7.40
   5  -9 -13   32.77    6.76
  -9   4 -13   35.07    8.01
  -5   9  13   25.59    7.42
  -5   9  13   34.91    7.20
  -4  -5  13   35.96    8.79
  -5   9  13   39.29    9.09
  -4  -5  13   26.69    7.11
   2  -9 -13    0.86    6.13
  -9   7 -13    0.87    8.24
   2  -9 -13   -2.76    8.02
   2  -9 -13   14.41    8.27
  -2   9  13   11.35    7.78
  -7  -2  13    5.74    5.48
  -2   9  13   19.50    9.58
  -1  -9 -13  272.05   21.09
 -10   1  13  238.55   14.09
   1   9  13  263.58   19.41
 -13   4  13   16.17    7.89
 -16   7  13   11.62   11.06
 -16  10  13  229.38   20.93
 -13  10  13    6.80    8.30
   0 -10  13  430.47  628.05
   7 -10 -13  723.62   27.62
   3   7 -13  721.16   29.26
   7 -10 -13  662.24   27.75
   7 -10 -13  675.34   26.61
   3   7 -13  638.84   27.34
 -10   3 -13  714.12   28.38
  -7  10  13  630.41   27.66
  -7  10  13  739.59   29.43
  -3  -7  13  725.22   27.63
 -10   6 -13   26.46    8.93
   4 -10 -13   30.54    9.53
   6   4 -13   39.00    9.35
   4 -10 -13   46.29    8.03
   4 -10 -13   30.25    9.66
  -4  10  13   22.65   11.09
  -4  10  13   31.34    8.76
  -4  10  13   37.24    9.07
   1 -10 -13  260.63   21.17
  -9  -1  13  249.46   13.91
 -12   2  13   37.43    8.76
 -15   5  13    6.59   10.78
 -15  11  13  177.54   18.57
  -2  -9  13   76.02   12.95
   6 -11 -13    2.56   11.07
  -6  11  13   26.21   13.12
  -5  -6  13   -1.95   10.31
  -8  -3  13   35.98    7.23
  -3  11  13   38.97   16.06
 -11   0  13  755.38   29.23
 -14   3  13    8.93    9.32
   4   8 -13   62.98   16.42
  -4  -8  13   92.93   13.85
  -8  12  13   49.47   17.72
  -7  -5  13  411.04   18.96
 -10  -2  13   32.42    7.81
 -13   1  13   11.04   10.20
 -16   4  13   40.73   13.78
  -9  -4  13    2.40    8.27
 -12  -1  13   18.62    9.69
 -15   2  13   55.06   13.13
  -8  -6  13   49.69   10.92
 -11  -3  13  -12.25    9.54
 -14   0  13   41.57   12.95
  -7  -8  13   33.26   12.09
 -10  -5  13   14.52   12.02
 -13  -2  13   79.21   14.34
  -9  -7  13   12.24   14.50
 -12  -4  13   34.62   14.28
   1   0 -14  136.42    7.74
  -1   1 -14  137.95    7.66
   1   0 -14  131.47    7.59
   0  -1 -14  133.20    7.81
   0  -1 -14  130.90    7.73
   1  -1  14  118.32    7.85
  -1   0  14  132.90    7.84
   1  -1  14  130.88    7.46
  -1   0  14  129.71    7.84
   1  -1  14  133.48    6.89
   0   1  14  135.70    7.82
   0   1  14  131.96    7.62
  -1   0  14  129.23    7.36
   0   1  14  138.34    7.25
  -2   0 -14  750.90   25.35
   2  -2 -14  668.92   26.54
   0   2 -14  775.39   25.67
  -2   0 -14  760.81   25.51
   2  -2 -14  802.95   25.86
   2  -2 -14  792.93   25.59
  -2   0 -14  685.73   27.33
  -2   2  14  790.67   25.75
   0  -2  14  775.79   26.02
   2   0  14  760.49   25.54
   2   0  14  755.08   25.46
   0  -2  14  772.01   25.61
   2   0  14  796.34   25.33
  -2   2  14  728.04   26.73
   3  -1 -14  510.91   18.37
  -1  -2 -14  500.73   18.67
  -2   3 -14  513.55   18.64
  -1  -2 -14  492.81   18.23
  -2   3 -14  509.66   18.43
   3  -1 -14  507.19   17.99
   1   2  14  526.94   18.04
  -3   1  14  520.75   18.62
   2  -3  14  528.18   18.84
   2  -3  14  514.41   18.25
   1   2  14  512.26   18.54
  -3   1  14  495.18   18.45
  -3   1  14  500.95   18.37
  -1   4 -14   43.88    5.60
  -3  -1 -14   60.67    6.29
  -1   4 -14   41.19    5.49
   4  -3 -14   49.18    5.82
  -3  -1 -14   49.44    5.59
   4  -3 -14   52.49    6.58
   4  -3 -14   51.36    6.84
   3   1  14   53.79    6.54
  -4   3  14   41.88    5.14
   3   1  14   43.69    5.48
   1  -4  14   45.58    5.18
   1  -4  14   46.71    5.73
   3   1  14   40.95    5.53
   3   1  14   47.04    5.34
   1  -4  14   42.64    8.81
  -4   3  14   48.03    5.48
  -4   3  14   47.16    6.47
   2   1 -14  486.62   18.39
   1  -3 -14  465.79   18.32
  -3   2 -14  505.24   18.23
   1  -3 -14  511.30   18.47
  -3   2 -14  497.68   17.77
   1  -3 -14  479.17   18.09
   2   1 -14  501.88   17.79
   2   1 -14  506.42   18.13
  -3   2 -14  482.44   17.77
  -2  -1  14  506.05   18.41
  -2  -1  14  519.77   18.04
   3  -2  14  519.46   18.24
  -2  -1  14  432.14   20.59
   3  -2  14  458.80   19.03
  -1   3  14  527.65   18.52
  -3   5 -14  257.09   12.03
  -3   5 -14  261.61   11.87
   5  -2 -14  259.40   11.21
  -2  -3 -14  242.79   11.48
   5  -2 -14  259.04   11.60
   5  -2 -14  251.21   11.65
  -3   5 -14  254.17   12.15
  -2  -3 -14  251.87   12.19
  -2  -3 -14  258.38   12.11
   2   3  14  256.65   11.65
   2   3  14  248.76   11.79
   3  -5  14  258.87   11.66
  -5   2  14  249.91   11.83
   2   3  14  258.23   12.11
   3  -5  14  257.06   12.91
  -5   2  14  241.94   11.68
   2   3  14  256.23   11.05
  -5   2  14  256.10   11.83
   6  -4 -14   60.34    6.54
  -2   6 -14   57.38    7.05
   6  -4 -14   68.77    7.71
  -4  -2 -14   65.87    7.49
  -2   6 -14   72.22    8.02
  -4  -2 -14   65.54    7.24
  -2   6 -14   67.67    8.39
   6  -4 -14   75.79    6.94
  -4  -2 -14   76.46    9.40
   4   2  14   62.57    7.70
  -6   4  14   66.01    8.33
   2  -6  14   64.67    7.89
  -6   4  14   69.67    6.94
  -6   4  14   65.17    8.11
   2  -6  14   77.89    8.09
   4   2  14   81.57    8.56
  -6   4  14   69.97    8.70
  -4   1 -14   42.51    5.09
   3  -4 -14   46.02    5.63
   1   3 -14   47.41    5.61
   3  -4 -14   40.78    4.80
  -4   1 -14   41.62    5.08
   1   3 -14   45.14    5.79
  -4   1 -14   45.32    5.59
   3  -4 -14   46.78    5.54
  -3   4  14   47.75    5.96
   4  -1  14   40.73    5.01
  -1  -3  14   68.62    6.87
  -1  -3  14   45.73    5.45
  -3   4  14   48.16    6.22
  -1  -3  14   46.20    5.99
   4  -1  14   47.77    6.38
   4  -1  14   42.29    5.03
  -3   4  14   45.42    5.61
  -4   4 -14  307.10   12.78
   0  -4 -14  336.87   13.66
  -4   4 -14  312.15   13.76
   0  -4 -14  305.45   13.12
   4   0 -14  312.49   13.08
   4   0 -14  314.49   13.18
  -4   4 -14  298.84   13.13
  -4   0  14  311.82   13.51
  -4   0  14  313.65   12.87
   4  -4  14  316.21   13.58
   0   4  14  294.50   13.41
   4  -4  14  301.07   12.70
   0   4  14  289.23   13.64
  -4   0  14  300.87   12.96
   0   4  14  331.37   12.68
  -4   7 -14   42.33    6.69
  -4   7 -14   33.69    6.35
  -3  -4 -14   40.56    6.42
   7  -3 -14   42.73    6.19
  -4   7 -14   46.32    6.68
  -3  -4 -14   33.03    7.09
  -3  -4 -14   33.82    5.66
   7  -3 -14   44.70    5.67
  -7   3  14   36.58    5.39
  -7   3  14   36.42    6.39
   3   4  14   38.65    6.96
   4  -7  14   27.85    5.66
   3   4  14   26.09    6.14
   4  -7  14   41.01    7.31
  -7   3  14   46.90    6.72
  -7   3  14   29.32    6.27
  -3   8 -14  124.12   12.37
   8  -5 -14  109.64    9.79
  -3   8 -14  136.16   11.73
  -3   8 -14  129.36   11.28
  -8   5  14  106.73    8.91
  -8   5  14   99.99   11.31
   3  -8  14  111.36   10.39
   5   3  14  105.21   11.34
   5   3  14  126.54   10.80
   3  -8  14  112.72   12.55
   5  -5 -14 1021.88   34.53
   0   5 -14 1056.73   35.02
   5  -5 -14 1058.56   34.63
   0   5 -14 1046.08   35.24
   5  -5 -14 1036.35   34.90
  -5   0 -14 1063.28   34.78
   0  -5  14 1031.01   34.32
  -5   5  14 1017.76   35.05
   0  -5  14 1044.38   34.74
   0  -5  14 1061.33   35.69
  -5   5  14 1063.97   34.74
  -5   5  14 1052.90   35.08
   3   2 -14  249.48   11.77
  -5   3 -14  265.83   12.54
   2  -5 -14  251.15   12.84
   2  -5 -14  255.81   11.20
   2  -5 -14  246.45   11.82
   3   2 -14  247.66   12.21
  -2   5  14  269.11   12.91
  -2   5  14  258.54   11.71
  -2   5  14  268.38   12.04
  -3  -2  14  247.82   11.76
  -3  -2  14  254.08   12.54
  -3  -2  14  253.83   11.38
   5  -3  14  257.15   11.34
  -5   6 -14  387.45   16.76
   6  -1 -14  389.55   15.81
   6  -1 -14  392.48   15.26
  -5   6 -14  361.22   15.85
   6  -1 -14  376.24   15.85
  -1  -5 -14  376.23   15.81
   5  -6  14  394.33   16.75
  -6   1  14  391.59   15.68
   1   5  14  411.38   16.31
   1   5  14  381.73   16.80
  -5   9 -14   20.45    7.96
  -5   9 -14   10.77    7.46
  -4  -5 -14    9.38    7.98
   9  -4 -14   -4.55    6.11
  -5   9 -14   -2.07    7.64
  -4  -5 -14   18.34    9.70
   5  -9  14   14.75    6.57
  -9   4  14    7.36    7.44
   4   5  14   13.34    8.99
   4   5  14   11.23    7.69
  -9   4  14    5.74    5.94
   5  -9  14    1.52    8.81
  10  -6 -14   24.14    8.19
  -4  10 -14   -0.58    9.99
  -4  10 -14   13.03    8.70
   4 -10  14   22.98   11.77
 -10   6  14   15.25    6.28
   4 -10  14   12.66    8.24
 -10   6  14   16.30    9.53
  -1   7 -14   22.45    6.90
  -1   7 -14   25.94    5.78
  -6  -1 -14    8.38    5.94
   7  -6 -14    8.19    5.22
  -1   7 -14   16.61    6.68
   1  -7  14   11.07    5.56
  -7   6  14   21.42    6.23
  -7   6  14   13.22    6.04
   1  -7  14    9.17    7.64
   4  -6 -14   77.19    8.43
   2   4 -14   69.15    9.12
   4  -6 -14   54.36    7.13
   2   4 -14   68.99    8.23
   4  -6 -14   65.80    8.63
  -6   2 -14   70.72    8.59
  -2  -4  14   71.42    9.43
   6  -2  14   60.92    6.74
  -4   6  14   59.33    6.72
  -4   6  14   65.14   10.29
  -2  -4  14   69.34    7.66
  -2  -4  14   71.76    7.04
  -4   6  14   58.37    6.73
   5   1 -14  384.32   16.34
   1  -6 -14  395.14   15.34
   1  -6 -14  393.61   16.29
   1  -6 -14  398.38   17.01
  -6   5 -14  414.78   16.95
   5   1 -14  374.38   15.80
  -5  -1  14  378.92   15.51
  -5  -1  14  384.88   15.77
  -1   6  14  400.76   16.25
  -5  -1  14  389.39   16.77
  -1   6  14  363.54   15.63
  -1   6  14  380.00   17.01
  -2  -6 -14  656.23   24.74
   8  -2 -14  618.52   22.79
  -2  -6 -14  611.22   23.45
  -6   8 -14  662.65   24.99
   2   6  14  607.17   23.04
   2   6  14  597.65   24.87
   6  -8  14  616.22   23.00
  -8   2  14  620.34   23.79
  -8   2  14  579.10   24.32
   2   6  14  636.51   24.02
  -5  12 -14  128.87   17.00
 -12   7  14  114.67   12.46
  -2   9 -14  347.44   19.87
   9  -7 -14  323.57   17.01
  -2   9 -14  392.45   21.03
  -2   9 -14  378.78   18.02
   7   2  14  348.92   17.74
   2  -9  14  379.65   21.28
  -9   7  14  362.67   19.18
   2  -9  14  342.64   18.18
  -7   1 -14   15.86    6.26
   6  -7 -14   13.62    5.59
   6  -7 -14    9.95    6.29
   6  -7 -14   30.01    6.58
   1   6 -14   -1.89    6.39
   1   6 -14   28.14    7.06
   1   6 -14    9.00    8.02
  -1  -6  14   11.42    5.95
  -6   7  14   23.53    6.01
  -1  -6  14    9.98    5.16
  -1  -6  14   17.63    7.78
  -6   7  14   17.55    6.96
  -6   7  14   22.38    6.27
   3  -7 -14   39.01    6.89
   4   3 -14   29.83    6.52
   4   3 -14   30.12    6.33
   3  -7 -14   34.68    5.70
  -7   4 -14   41.74    6.87
   3  -7 -14   45.40    6.82
  -3   7  14   42.34    7.39
  -4  -3  14   45.92    6.14
  -3   7  14   35.13    6.57
  -4  -3  14   34.12    7.15
  -3   7  14   27.37    6.10
  -4  -3  14   36.77    5.39
   0  -7 -14  337.77   15.96
  -7   7 -14  342.98   17.18
   0  -7 -14  360.08   17.07
   0   7  14  347.65   16.11
  -7   0  14  310.98   14.96
  -7   0  14  312.63   15.08
   0   7  14  277.87   17.13
  10  -3 -14   -1.58    7.82
  -7  10 -14   12.74    9.67
  -3  -7 -14   12.59   10.88
 -10   3  14   14.60    5.61
 -10   3  14   11.55    9.10
   3   7  14    9.30    9.93
 -13   6  14   19.84    8.23
 -14   8  14   30.22    9.94
  -3  11 -14  237.77   23.14
  -3  11 -14  201.67   20.29
 -11   8  14  173.33   12.89
   0   8 -14   63.15   10.15
   8  -8 -14   79.71   10.46
   0   8 -14   81.29   10.79
  -8   0 -14  111.68   13.05
   0   8 -14   67.93    8.39
   8  -8 -14   64.25    8.86
   8  -8 -14   95.33   12.21
   0  -8  14   78.14    8.92
   0  -8  14   66.69   11.10
  -8   8  14   85.17    9.94
   0  -8  14   73.57    8.14
   5  -8 -14  120.53   10.12
   3   5 -14  102.41   10.93
  -8   3 -14  104.21   12.18
   3   5 -14  112.92   12.69
   5  -8 -14   93.64   11.60
   5  -8 -14  124.22   11.40
  -5   8  14  111.14   13.12
  -3  -5  14  128.50   11.43
  -5   8  14  134.73   11.43
  -3  -5  14  118.78   13.18
  -5   8  14  107.02   11.40
   6   2 -14  553.84   22.77
   2  -8 -14  604.88   22.34
  -8   6 -14  626.97   24.67
   6   2 -14  613.96   23.53
   2  -8 -14  633.75   24.74
   2  -8 -14  601.26   23.87
  -2   8  14  598.62   25.06
  -2   8  14  621.44   23.91
  -2   8  14  601.44   23.17
  -6  -2  14  613.05   22.98
  -1  -8 -14   47.99   10.68
  -8   9 -14   21.57   15.04
   1   8  14   35.59   11.09
  -9   1  14   32.70    6.33
   1   8  14   58.99   10.52
 -12   4  14  395.11   19.47
 -15   7  14   41.57   11.02
 -16   9  14   25.11   12.32
 -13   9  14    9.29    9.00
   1 -10  14   58.59   10.75
   2   7 -14  364.40   20.90
   7  -9 -14  337.66   17.36
  -9   2 -14  372.52   19.57
   7  -9 -14  404.92   18.60
   7  -9 -14  360.14   18.66
   2   7 -14  349.57   18.81
  -2  -7  14  348.50   21.33
  -7   9  14  405.37   21.10
  -7   9  14  307.29   18.85
  -2  -7  14  399.54   18.90
   4  -9 -14   19.30    6.88
   4  -9 -14    7.15    8.61
   5   4 -14    9.30    8.53
   5   4 -14    8.93    7.41
   4  -9 -14    9.82    8.39
  -9   5 -14   17.65    8.61
  -4   9  14   11.63    7.53
  -5  -4  14   11.35    9.12
  -4   9  14   12.36    9.40
  -4   9  14   -4.68    8.05
  -5  -4  14    8.79    7.61
   1  -9 -14   42.52   10.56
  -1   9  14   31.93    9.77
  -1   9  14   55.63   11.91
  -8  -1  14   34.27    6.52
  -2  -9 -14   23.09   14.93
   2   9  14   51.63   20.63
 -11   2  14   39.05    7.49
 -14   5  14   36.60   10.43
 -15  10  14  256.41   20.09
 -10   1 -14   73.87   12.35
  -1  -9  14   55.23   12.23
   4   6 -14   16.52    9.69
   6 -10 -14    2.74    8.65
 -10   4 -14   12.44   10.11
   4   6 -14    3.05   10.56
   6 -10 -14    1.47    9.88
   6 -10 -14   28.56   10.04
  -4  -6  14   15.18    9.17
  -6  10  14   13.20    9.04
  -6  10  14   30.99   11.85
   3 -10 -14   14.68   12.83
   3 -10 -14   15.59    9.09
   3 -10 -14   -3.12   10.80
  -3  10  14    9.12   12.44
  -3  10  14    6.68    9.23
   0 -10 -14  131.26   18.78
 -10   0  14  122.38   11.55
 -13   3  14  124.53   14.56
 -16   6  14   63.36   13.31
 -14  11  14   63.65   12.07
   3   8 -14  162.78   17.95
  -3  -8  14  199.68   20.36
  -6  -5  14   11.96   10.80
  -5  11  14    5.56   14.21
  -9  -2  14   30.04    7.65
 -12   1  14    2.50    7.75
 -15   4  14   98.27   13.37
  -7  12  14  100.26   19.65
  -8  -4  14  396.75   18.92
 -11  -1  14    7.47    8.15
 -14   2  14  181.88   17.89
  -7  -6  14   17.34    8.82
 -10  -3  14  116.37   14.81
 -13   0  14   -8.86   10.77
  -6  -8  14   42.51   10.64
  -9  -5  14   45.81   10.89
 -12  -2  14  195.17   19.64
 -15   1  14   33.53   14.60
  -8  -7  14   61.94   13.55
 -11  -4  14  101.98   14.41
 -14  -1  14  -13.70   14.37
 -10  -6  14   68.06   15.01
   0   0 -15 1549.02   48.95
   0   0 -15 1590.96   49.14
   0   0  15 1559.48   49.26
   0   0  15 1535.29   48.92
   0   0  15 1507.65   49.46
  -1   2 -15  417.45   15.27
  -1  -1 -15  406.51   15.52
   2  -1 -15  395.45   18.78
  -1   2 -15  420.33   15.83
  -1  -1 -15  407.10   15.81
  -1   2 -15  406.66   15.81
   2  -1 -15  372.23   16.74
   1   1  15  412.93   15.35
   1  -2  15  396.77   16.05
  -2   1  15  392.79   15.72
  -2   1  15  395.27   15.47
  -2   1  15  427.82   15.85
   1   1  15  413.45   15.34
   1  -2  15  410.05   15.33
   1   1  15  397.54   15.80
   1   1  15  420.83   15.84
   1  -2  15  421.53   15.84
   1  -2 -15  419.33   15.95
   1  -2 -15  406.78   15.68
   1   1 -15  412.78   15.86
  -2   1 -15  426.03   15.56
  -2   1 -15  420.24   15.70
   1   1 -15  386.16   18.22
  -2   1 -15  403.16   15.62
  -1   2  15  414.55   16.30
  -1  -1  15  418.65   16.25
  -1  -1  15  413.98   15.69
  -1   2  15  409.92   15.53
   2  -1  15  409.05   15.68
  -1  -1  15  389.60   15.36
   2  -1  15  415.82   15.84
  -1   2  15  405.36   15.72
   2  -1  15  407.42   15.16
   4  -2 -15  190.05    9.78
  -2  -2 -15  182.61   10.38
  -2   4 -15  183.27   10.31
  -2   4 -15  183.94   10.52
   4  -2 -15  181.22   10.04
  -2  -2 -15  176.04    9.60
  -2  -2 -15  186.26   10.52
   4  -2 -15  172.46    9.54
  -2   4 -15  182.28   10.29
   2   2  15  193.11   10.05
   2  -4  15  186.71   10.09
   2   2  15  176.37    9.22
   2   2  15  193.14   10.28
  -4   2  15  196.05   10.18
  -4   2  15  172.74    9.82
   2  -4  15  172.47    9.43
  -4   2  15  194.71   10.28
   3  -3 -15 1650.41   52.70
   0   3 -15 1591.28   54.03
   3  -3 -15 1666.66   52.93
  -3   0 -15 1632.45   52.40
   0   3 -15 1708.24   53.14
  -3   0 -15 1634.69   52.48
   3  -3 -15 1519.17   55.96
   0  -3  15 1700.32   53.36
   3   0  15 1727.06   52.45
   3   0  15 1698.61   52.60
   0  -3  15 1728.59   52.97
   3   0  15 1671.43   52.29
   3   0  15 1692.65   52.54
  -3   3  15 1662.59   52.70
  -3   3  15 1656.76   52.97
  -3   3  15 1673.28   52.94
   0  -3  15 1665.65   52.51
   0  -3 -15  583.31   20.50
   3   0 -15  567.06   20.64
  -3   3 -15  569.39   20.56
  -3   3 -15  559.68   20.65
  -3   3 -15  563.63   21.19
   3   0 -15  575.64   20.63
   3   0 -15  585.79   20.22
   0  -3 -15  554.68   20.84
   0  -3 -15  558.72   20.50
   0   3  15  595.59   20.92
   3  -3  15  560.36   20.21
   3  -3  15  575.43   20.93
   0   3  15  565.22   20.29
   0   3  15  550.17   20.82
   3  -3  15  570.39   20.39
   0   3  15  575.36   20.22
  -3   0  15  541.08   20.22
  -3   0  15  584.94   20.98
  -3   0  15  584.84   20.46
  -3  -3 -15   41.91    6.61
   6  -3 -15   30.23    5.51
  -3   6 -15   28.68    6.23
  -3   6 -15   35.41    8.11
  -3  -3 -15   41.35    6.10
  -3   6 -15   33.10    6.19
   6  -3 -15   45.96    6.24
  -3  -3 -15   35.78    7.42
  -6   3  15   33.68    6.18
   3  -6  15   41.38    7.02
   3   3  15   46.14    6.53
   3   3  15   33.43    6.79
  -6   3  15   36.26    5.47
  -6   3  15   40.95    6.35
   3  -6  15   32.79    5.92
  -6   3  15   25.44    6.32
  -4  -1 -15   37.80    6.80
   5  -4 -15   36.44    5.31
  -1   5 -15   32.55    6.20
  -4  -1 -15   33.33    6.21
   5  -4 -15   33.65    5.64
  -4  -1 -15   30.52    5.70
   5  -4 -15   36.31    6.12
  -1   5 -15   29.12    5.82
  -4  -1 -15   32.56    5.46
  -1   5 -15   39.70    6.31
  -5   4  15   27.46    5.64
  -5   4  15   29.19    5.75
   1  -5  15   33.09    5.03
   4   1  15   35.82    5.17
   1  -5  15   37.57    5.68
   4   1  15   30.99    6.12
   4   1  15   21.13    5.72
   1  -5  15   27.59    6.89
  -5   4  15   40.32    6.18
   2   2 -15  191.21   10.23
  -4   2 -15  169.04    9.69
   2  -4 -15  189.74   10.04
   2  -4 -15  172.33    9.42
  -4   2 -15  175.76   10.55
   2   2 -15  182.35   10.57
  -4   2 -15  187.97    9.77
   4  -2  15  197.77    9.70
   4  -2  15  181.08   10.31
  -2  -2  15  179.01   10.99
  -2  -2  15  185.64   10.28
   4  -2  15  182.00    9.16
  -2   4  15  164.15   10.50
  -2   4  15  187.78   10.89
  -2  -2  15  165.43    9.23
  -2   4  15  194.36   10.66
  -1  -4 -15  168.18   10.00
  -1  -4 -15  154.89   15.50
  -4   5 -15  184.93   10.69
   5  -1 -15  164.14   10.37
   5  -1 -15  170.38   10.17
  -1  -4 -15  174.36   10.86
  -4   5 -15  177.37   10.91
  -4   5 -15  173.49   11.88
  -5   1  15  165.84   10.32
   1   4  15  152.41   10.41
   1   4  15  161.72    9.69
   4  -5  15  170.22   11.48
   1   4  15  163.38   11.23
  -5   1  15  153.33   11.22
   1   4  15  165.54    9.88
   4  -5  15  171.27   10.29
  -5   1  15  166.02   10.26
  -4   8 -15  249.35   15.19
  -4   8 -15  230.12   14.63
  -4  -4 -15  202.60   13.37
  -4   8 -15  270.67   15.32
   8  -4 -15  248.35   12.98
  -4  -4 -15  207.55   15.75
  -8   4  15  235.06   12.39
   4  -8  15  239.08   13.89
   4   4  15  219.42   14.74
   4  -8  15  202.48   15.71
  -8   4  15  232.56   14.55
   4   4  15  230.81   13.57
   7  -5 -15  882.04   30.73
  -2   7 -15  944.76   31.54
   7  -5 -15  869.74   30.79
  -5  -2 -15  922.75   30.85
   7  -5 -15  836.96   30.94
  -2   7 -15  900.42   32.05
  -2   7 -15  920.67   31.80
  -5  -2 -15  873.40   31.75
   2  -7  15  889.76   32.77
   5   2  15  919.79   30.86
   2  -7  15  908.42   31.39
  -7   5  15  870.38   31.77
   4  -5 -15   38.94    6.00
   4  -5 -15   36.29    6.10
   1   4 -15   34.78    6.45
  -5   1 -15   38.52    5.50
  -5   1 -15   26.37    6.64
   4  -5 -15   35.62    5.57
   1   4 -15   11.30    5.86
  -5   1 -15   42.08    6.04
   1   4 -15   34.03    6.16
   5  -1  15   35.21    5.69
   5  -1  15   33.70    4.77
  -1  -4  15   27.16    5.64
  -1  -4  15   29.73    4.77
  -4   5  15   34.31    5.83
  -1  -4  15   24.66    7.09
  -4   5  15   28.60    5.87
  -4   5  15   37.97    9.01
   1  -5 -15  168.23    9.55
  -5   4 -15  165.36   10.97
   4   1 -15  159.88   10.14
   1  -5 -15  157.06   10.05
   1  -5 -15  169.87   11.18
   4   1 -15  158.72   13.59
   5  -4  15  153.81   10.92
   5  -4  15  165.46    9.53
  -1   5  15  157.53   10.39
  -1   5  15  149.42    9.71
  -4  -1  15  173.82   10.27
  -1   5  15  166.80   11.49
  -4  -1  15  171.59   11.11
  -4  -1  15  147.72    9.26
   7  -2 -15  342.32   14.89
  -5   7 -15  324.49   16.30
  -2  -5 -15  333.61   15.32
  -5   7 -15  349.20   16.72
  -2  -5 -15  358.36   16.76
  -5   7 -15  343.61   15.96
   5  -7  15  337.09   15.35
   2   5  15  327.65   16.92
   5  -7  15  322.30   16.95
  -7   2  15  337.45   14.81
   2   5  15  337.72   15.85
  -7   2  15  323.92   15.74
  -5  10 -15  394.96   22.41
  -5  10 -15  453.83   22.18
 -10   5  15  407.66   22.49
   5 -10  15  383.77   24.10
 -10   5  15  404.44   21.71
  -3   9 -15  436.11   20.29
  -3   9 -15  414.18   20.73
   9  -6 -15  369.16   18.59
   3  -9  15  415.66   19.45
  -9   6  15  410.23   20.89
   3  -9  15  393.03   22.51
  -9   6  15  373.79   20.39
   6  -6 -15  233.07   12.35
  -6   0 -15  223.83   13.10
   6  -6 -15  230.89   12.91
   0   6 -15  236.36   12.68
   0   6 -15  227.94   13.53
   6  -6 -15  234.01   13.15
   0   6 -15  243.75   14.71
  -6   6  15  219.03   13.47
  -6   6  15  246.79   12.94
  -6   6  15  226.85   14.09
   0  -6  15  212.13   12.24
   0  -6  15  214.34   13.15
   0  -6  15  235.98   15.15
   3  -6 -15   49.32    6.53
   3   3 -15   19.46    5.85
   3  -6 -15   34.54    6.91
   3   3 -15   37.63    6.72
   3  -6 -15   26.90    5.46
  -6   3 -15   30.71    6.53
  -3  -3  15   43.68    6.46
  -3  -3  15   29.84    5.21
  -3  -3  15   33.81    7.32
  -3   6  15   32.03    5.85
  -3   6  15   45.30    7.28
   6  -3  15   41.92    5.33
  -3   6  15   33.13    6.19
   6   0 -15   35.44    6.96
   6   0 -15   44.77    7.45
   0  -6 -15   38.16    8.10
   0  -6 -15   45.75    6.00
  -6   6 -15   37.06    7.39
   0  -6 -15   54.78    7.31
   6   0 -15   56.05    7.46
  -6   0  15   55.52    6.87
  -6   0  15   35.80    6.31
   0   6  15   34.44    7.78
  -6   0  15   44.91    7.65
   0   6  15   62.14    7.65
   0   6  15   44.42    6.27
  -6   9 -15  261.22   16.53
  -6   9 -15  252.14   19.05
  -3  -6 -15  243.70   18.01
   9  -3 -15  251.19   14.16
  -9   3  15  234.09   12.86
   3   6  15  220.08   16.73
   3   6  15  228.22   17.87
  -9   3  15  227.70   16.09
 -12   6  15    9.24    7.57
  -4  11 -15   49.19   14.92
 -11   7  15   61.24    8.78
   8  -7 -15   30.84    7.68
  -1   8 -15   28.07    7.50
  -1   8 -15   24.33    8.79
  -1   8 -15   20.01    9.15
  -8   7  15   30.95    8.82
   1  -8  15   22.99    8.02
   1  -8  15   23.08    6.81
   1  -8  15   25.20   10.41
   5  -7 -15  877.03   30.81
   2   5 -15  909.97   32.08
   2   5 -15  889.11   31.33
  -7   2 -15  908.10   31.74
   5  -7 -15  872.00   31.00
   5  -7 -15  863.73   31.56
   7  -2  15  906.03   30.06
  -5   7  15  845.06   31.40
  -5   7  15  883.58   31.97
  -2  -5  15  873.06   30.16
  -2  -5  15  885.25   32.37
  -5   7  15  902.25   31.07
  -2  -5  15  913.93   31.21
   5   2 -15  321.40   15.55
   2  -7 -15  343.05   15.11
   2  -7 -15  344.39   16.24
   5   2 -15  356.23   16.90
   2  -7 -15  349.47   17.39
  -7   5 -15  339.30   16.99
  -2   7  15  362.35   16.52
  -2   7  15  336.22   16.10
  -5  -2  15  339.51   17.23
  -5  -2  15  366.96   15.99
  -2   7  15  346.86   17.58
  -5  -2  15  343.17   15.10
  -1  -7 -15   34.12    9.03
  -1  -7 -15   28.80    9.28
  -7   8 -15   24.83    8.63
  -8   1  15   16.91    5.79
   1   7  15   48.47    9.98
  -8   1  15   23.61    7.79
   1   7  15   25.33    8.81
 -11   4  15   86.69   11.13
 -14   7  15    4.77    9.11
 -13   8  15  462.80   22.51
  -2  10 -15   56.94   13.61
  -2  10 -15   61.27   11.26
   7  -8 -15   38.68    8.66
   1   7 -15    8.41    9.30
  -8   1 -15   19.26    8.85
   1   7 -15    9.88    8.81
   7  -8 -15    2.40    7.05
   7  -8 -15   45.90    9.02
   1   7 -15   37.91    7.36
  -1  -7  15   26.89    8.19
  -1  -7  15   15.86    6.59
  -7   8  15    9.06    7.97
  -7   8  15   28.92    8.70
  -7   8  15   24.59    9.38
  -1  -7  15   28.11   10.42
   4  -8 -15  223.73   13.43
   4  -8 -15  237.03   15.56
   4  -8 -15  258.51   14.84
   4   4 -15  220.76   14.07
  -8   4 -15  239.92   15.67
   4   4 -15  270.49   16.28
  -4   8  15  226.77   14.85
  -4   8  15  222.73   16.34
  -4  -4  15  254.87   16.10
  -4   8  15  247.34   16.49
  -4  -4  15  235.60   14.31
   7   1 -15   13.37    8.31
   1  -8 -15    9.15    9.00
  -8   7 -15   19.18    8.70
   1  -8 -15   13.10    9.06
  -7  -1  15    7.49    5.71
  -1   8  15   -3.59    9.83
  -1   8  15    8.71    8.40
  -2  -8 -15  426.46   26.22
 -10   2  15  375.55   17.85
 -10   2  15  364.64   21.58
 -13   5  15  111.45   13.57
 -16   8  15    2.92   12.06
 -15   9  15   42.60   11.76
 -12   9  15   11.36    8.28
  -9   0 -15  238.70   19.61
   0   9 -15  275.07   18.23
   0  -9  15  288.51   20.86
  -9   3 -15  418.54   21.21
   6  -9 -15  381.33   18.75
   3   6 -15  384.36   22.01
   3   6 -15  385.78   19.78
   6  -9 -15  386.44   20.50
   6  -9 -15  385.62   20.18
  -6   9  15  365.90   19.93
  -3  -6  15  391.62   20.04
  -6   9  15  436.21   25.13
   3  -9 -15  248.62   18.27
  -9   6 -15  251.73   18.06
   3  -9 -15  241.78   14.23
   6   3 -15  217.21   18.38
   3  -9 -15  272.39   17.81
   6   3 -15  221.52   15.59
  -3   9  15  221.99   16.15
  -3   9  15  273.39   17.32
  -3   9  15  220.44   18.82
   0  -9 -15  106.54   14.50
  -9   0  15   94.20   10.75
 -12   3  15    5.70    7.78
 -15   6  15   98.77   13.74
 -14  10  15   -2.07   10.04
 -10   2 -15   75.02   13.22
  -2  -8  15   60.45   12.55
   5 -10 -15  437.27   22.91
   5   5 -15  401.23   24.04
  -5  -5  15  406.94   21.91
  -5  10  15  370.96   24.58
  -5  10  15  421.46   25.67
  -8  -2  15  364.15   16.90
 -11   1  15   24.17    7.88
 -14   4  15   53.93   10.80
 -16  11  15   58.03   14.49
   4   7 -15   59.51   15.42
   7 -11 -15   66.74   14.48
  -7  11  15   37.53   16.25
  -7  -4  15   91.79   11.52
 -10  -1  15   22.00    8.10
 -13   2  15    3.28   10.03
 -16   5  15    2.03   12.83
  -9  -3  15    9.09    8.12
 -12   0  15   23.39    9.09
 -15   3  15   45.71   12.45
  -8  -5  15  122.84   14.21
 -11  -2  15  -11.61    9.51
 -14   1  15   87.70   14.15
  -7  -7  15   15.58   10.75
 -10  -4  15   43.67   11.92
 -13  -1  15   77.44   13.75
  -6  -9  15   64.18   14.43
  -9  -6  15  125.31   14.94
 -12  -3  15   38.34   13.73
  -8  -8  15    0.68   14.51
 -11  -5  15   35.62   14.83
   1  -1 -16   11.27    4.57
   1  -1 -16    1.22    4.53
  -1   0 -16    5.61    4.12
   1  -1 -16   10.27    4.76
   0   1 -16    2.09    4.49
  -1   0 -16    8.22    4.83
  -1   0 -16   12.93    4.66
   0  -1  16    4.15    5.04
  -1   1  16    8.53    3.73
   0  -1  16    3.90    4.41
   1   0  16    4.93    3.64
   0  -1  16    2.24    3.83
  -1   1  16    7.84    4.85
   1   0  16    7.70    4.37
  -1   1  16    2.14    4.60
   3  -2 -16  150.04    9.47
  -1   3 -16  150.15    9.92
  -1   3 -16  144.18   10.08
  -2  -1 -16  151.31    9.14
  -2  -1 -16  140.93    9.61
   3  -2 -16  138.21    9.61
  -2  -1 -16  131.73    9.71
   2   1  16  147.21    9.65
   2   1  16  141.31    9.53
   1  -3  16  140.88    8.66
   1  -3  16  141.46    9.60
   1  -3  16  156.76   10.32
  -3   2  16  134.73   11.01
   2   1  16  147.62    8.58
  -3   2  16  140.28    9.58
  -3   2  16  135.78    9.18
   2   0 -16  112.27    8.69
   0  -2 -16   93.58    8.81
   2   0 -16   94.00    8.85
  -2   2 -16  103.49    8.33
   0  -2 -16  112.92    8.31
  -2   2 -16  108.00    8.51
   0   2  16  111.74    8.80
   2  -2  16  110.95    7.95
   0   2  16  110.70    8.28
   2  -2  16  110.49    7.65
   2  -2  16  109.88   10.30
  -2   0  16   98.96    7.74
   0   2  16  129.70    8.66
  -2   0  16  113.04    9.20
   0   2  16  111.47    7.81
  -3  -2 -16  229.02   11.98
   5  -3 -16  249.84   12.38
   5  -3 -16  253.77   12.93
  -2   5 -16  265.87   13.53
  -3  -2 -16  245.18   13.22
  -2   5 -16  244.61   13.80
   5  -3 -16  236.29   12.90
  -2   5 -16  247.65   13.04
  -3  -2 -16  250.48   13.78
   3   2  16  262.28   11.89
  -5   3  16  263.09   13.41
   2  -5  16  257.03   14.64
   3   2  16  259.68   12.39
  -5   3  16  238.37   12.87
   2  -5  16  252.28   12.40
   2  -5  16  271.90   13.26
  -5   3  16  252.34   12.84
   3   2  16  263.26   12.69
   3   2  16  254.59   13.62
  -3   1 -16  141.18    9.25
   1   2 -16  133.33    9.41
   2  -3 -16  151.63    8.84
   1   2 -16  138.56    9.95
   1   2 -16  151.69    9.61
   2  -3 -16  155.51    9.66
   2  -3 -16  141.12    9.99
   2  -3 -16  140.46    9.29
  -3   1 -16  124.63    9.17
  -2   3  16  149.05   10.11
   3  -1  16  135.54    9.48
  -1  -2  16  150.70    9.88
   3  -1  16  151.95    8.36
  -1  -2  16  157.51   10.26
  -1  -2  16  136.18    8.69
  -2   3  16  152.35    9.19
  -2   3  16  149.21    9.66
   3  -1  16  137.21    9.22
  -3   4 -16   17.95    5.45
  -3   4 -16    7.75    5.50
  -1  -3 -16   10.57    5.21
   4  -1 -16    7.85    5.57
   4  -1 -16    2.96    5.14
  -3   4 -16   12.76    5.11
   4  -1 -16   19.21    5.38
   1   3  16    5.87    5.50
  -4   1  16   11.52    6.55
  -4   1  16   12.42    5.08
   3  -4  16    9.47    4.48
   3  -4  16   13.78    5.09
   1   3  16    5.44    5.61
   1   3  16   15.55    5.89
   3  -4  16   13.50    7.82
   1   3  16   13.09    4.67
  -4   1  16   10.66    5.33
  -3   7 -16  168.12   13.55
  -4  -3 -16  144.62   12.29
  -3   7 -16  140.10   13.84
  -3   7 -16  171.29   13.03
  -4  -3 -16  157.77   12.12
   7  -4 -16  146.65   10.89
   7  -4 -16  117.32   13.34
  -4  -3 -16  160.60   13.52
   7  -4 -16  139.59   12.03
  -7   4  16  135.98   12.54
   3  -7  16  149.93   12.18
   3  -7  16  134.27   14.59
  -7   4  16  153.79   10.03
  -7   4  16  133.59   12.10
   4  -4 -16   53.65    6.73
   0   4 -16   45.30    6.81
   0   4 -16   46.87    6.60
  -4   0 -16   46.10    6.75
  -4   0 -16   46.07    6.24
   0   4 -16   37.95    6.48
   4  -4 -16   67.13    8.74
  -4   0 -16   43.10    7.24
   4  -4 -16   39.99    6.17
  -4   0 -16   45.13    5.96
   0  -4  16   44.95    5.63
  -4   4  16   46.79    7.50
   0  -4  16   49.67    6.62
   4   0  16   39.53    6.19
   4   0  16   47.42    5.60
  -4   4  16   44.40    6.14
  -4   4  16   36.54    6.18
   0  -4  16   42.92    7.37
  -4   3 -16    7.40    5.28
   1  -4 -16   27.47    6.69
  -4   3 -16   14.66    5.34
  -4   3 -16   16.75    5.72
   3   1 -16   16.87    5.36
   1  -4 -16    4.24    5.46
   3   1 -16    9.71    5.56
  -3  -1  16   18.55    4.85
  -1   4  16   13.78    5.05
   4  -3  16   11.84    5.07
  -3  -1  16   16.18    5.85
   4  -3  16   15.72    6.00
   4  -3  16   10.70    4.60
  -1   4  16   16.31    5.80
  -1   4  16    3.26    6.06
  -2  -4 -16   27.07    7.72
  -4   6 -16   11.29    6.75
  -2  -4 -16    3.41    7.23
   6  -2 -16   13.12    5.27
  -4   6 -16    4.05    6.40
   6  -2 -16   -0.59    5.91
  -2  -4 -16    5.84    6.45
   6  -2 -16    8.29    6.71
  -6   2  16   14.04    6.64
   2   4  16   20.26    6.86
   2   4  16   11.04    6.67
   4  -6  16   15.57    7.56
  -6   2  16   13.54    5.22
  -6   2  16   16.84    7.03
  -6   2  16    4.96    5.55
   4  -6  16    2.27    5.67
   2   4  16   13.82    7.54
  -4   9 -16   45.31   10.58
  -4   9 -16   24.31    9.71
   9  -5 -16   28.20   10.85
   4  -9  16   34.59   11.61
  -9   5  16   18.39    9.78
  -9   5  16   24.22    6.58
   4  -9  16   27.54   11.88
   6  -5 -16    3.18    6.66
  -1   6 -16   -4.89    6.99
  -5  -1 -16  -11.66    7.22
  -5  -1 -16   -6.32    6.35
  -1   6 -16   -1.72    5.99
   6  -5 -16    4.40    6.28
   6  -5 -16    4.12    5.67
  -5  -1 -16   12.80    5.89
  -1   6 -16    5.50    7.14
   1  -6  16    0.45    6.01
  -6   5  16   -0.53    6.02
   1  -6  16    1.72   10.80
   5   1  16    1.30    6.42
   1  -6  16   -1.04    5.37
  -6   5  16   -2.14    6.70
  -6   5  16    3.28    7.99
   5   1  16   -4.71    6.34
  -5   2 -16  276.75   13.81
  -5   2 -16  250.34   12.48
   3  -5 -16  247.56   12.34
   2   3 -16  255.61   14.24
   3  -5 -16  265.81   13.20
   2   3 -16  238.28   13.30
   3  -5 -16  239.50   13.74
  -3   5  16  262.35   13.18
   5  -2  16  249.22   12.01
  -2  -3  16  265.82   13.40
  -3   5  16  259.47   13.92
  -2  -3  16  260.39   12.35
  -3   5  16  259.52   13.70
  -2  -3  16  285.20   14.73
   5  -2  16  264.95   13.32
   5   0 -16 1312.15   45.58
   5   0 -16 1365.75   45.45
   0  -5 -16 1391.50   45.87
   5   0 -16 1404.77   45.98
  -5   5 -16 1340.47   45.74
   0  -5 -16 1479.99   46.89
  -5   5 -16 1478.02   46.87
  -5   0  16 1330.57   45.63
   0   5  16 1409.98   46.72
  -5   0  16 1417.39   46.08
   5  -5  16 1460.57   46.51
   0   5  16 1417.33   46.05
  -5   0  16 1445.42   45.87
   0   5  16 1432.03   46.16
   8  -3 -16  356.58   17.31
  -5   8 -16  399.74   18.74
  -3  -5 -16  341.41   18.24
  -3  -5 -16  371.92   19.75
  -5   8 -16  360.58   19.45
  -5   8 -16  370.39   19.73
   3   5  16  346.34   19.65
  -8   3  16  365.90   18.77
   5  -8  16  392.42   18.05
   3   5  16  396.03   17.80
   5  -8  16  405.04   20.61
  -8   3  16  361.92   16.11
  -5  11 -16   28.44   15.55
 -11   6  16   21.52    7.74
   8  -6 -16  265.72   14.98
  -2   8 -16  306.71   17.51
  -6  -2 -16  293.63   16.42
  -2   8 -16  256.16   18.67
  -2   8 -16  264.06   16.48
  -6  -2 -16  259.87   18.75
   2  -8  16  310.82   16.87
  -8   6  16  266.13   17.69
   2  -8  16  318.29   19.39
  -8   6  16  208.58   16.97
   2  -8  16  263.15   15.12
   5  -6 -16    6.37    6.72
   1   5 -16    1.59    6.57
   5  -6 -16   -0.42    5.59
   5  -6 -16    2.49    6.61
  -6   1 -16    4.41    6.84
   1   5 -16   -8.60    7.15
  -5   6  16   13.28    7.85
  -5   6  16    8.02    6.60
  -1  -5  16    2.20    6.57
  -1  -5  16    5.94    5.14
   6  -1  16    0.83    5.19
  -5   6  16    1.96    6.13
  -1  -5  16   -3.26    8.11
   4   2 -16    8.66    6.81
  -6   4 -16    7.37    6.65
   4   2 -16    4.61    6.82
   2  -6 -16    8.13    6.90
   2  -6 -16    9.01    6.74
   2  -6 -16    6.47    5.55
  -2   6  16   -2.72    7.37
  -2   6  16    8.93    6.46
  -2   6  16    8.05    5.95
  -4  -2  16    5.53    7.32
  -4  -2  16   11.78    5.40
  -4  -2  16   14.18    6.68
  -1  -6 -16    4.94    8.53
  -6   7 -16    1.79    7.65
  -6   7 -16   14.08    7.59
  -1  -6 -16    6.57    8.72
  -7   1  16   -6.00    6.77
   1   6  16    2.34    8.37
   1   6  16  -18.75    7.61
  -7   1  16    4.31    8.32
  -7   1  16    0.04    5.44
   6  -7  16   19.88   10.57
  -4  -6 -16  118.31   19.91
   6 -10  16  109.58   14.75
   4   6  16  113.11   13.74
 -10   4  16  125.38   11.05
 -13   7  16  118.33   14.56
  -3  10 -16   77.34   14.20
  -3  10 -16   68.46   13.41
   7  -7 -16   25.19    7.51
   0   7 -16   30.11    9.45
  -7   0 -16   25.04    8.39
   7  -7 -16   16.19    8.64
   7  -7 -16   20.80    8.12
   0   7 -16   17.98    8.98
   0   7 -16   18.60    7.68
  -7   7  16   10.04    8.10
  -7   7  16   10.49    9.32
   0  -7  16   16.73   10.68
   0  -7  16   10.19    8.09
   0  -7  16   11.43    6.74
   4  -7 -16  144.53   13.30
   4  -7 -16  134.80   12.53
   3   4 -16  139.02   12.36
   4  -7 -16  152.49   11.12
  -7   3 -16  135.94   13.50
   3   4 -16  170.16   13.82
  -3  -4  16  140.82   10.78
  -4   7  16  163.46   12.73
  -4   7  16  128.92   12.62
  -3  -4  16  173.98   14.60
  -4   7  16  147.63   13.95
   7  -3  16  170.42   10.73
  -3  -4  16  155.04   13.10
   1  -7 -16    7.70    6.29
   1  -7 -16    9.67    8.00
   6   1 -16   18.24    7.43
  -7   6 -16   -6.89    7.90
   1  -7 -16   -0.51    8.25
  -1   7  16    1.35    9.00
  -1   7  16    6.38    8.16
  -1   7  16   -1.73    7.25
  -6  -1  16    2.99    6.57
  -6  -1  16    4.25    7.38
  -6  -1  16    5.54    8.93
  -2  -7 -16   66.53   12.70
  -9   2  16   61.14    7.88
  -9   2  16   66.41   11.19
   2   7  16   87.48   12.39
 -12   5  16   91.93   10.64
 -15   8  16   78.35   13.82
 -12   8  16   67.61    9.95
  -1   9 -16   79.76   11.42
   1  -9  16   90.18   10.96
   6  -8 -16  287.84   17.28
   6  -8 -16  259.15   15.69
   2   6 -16  293.33   15.59
   6  -8 -16  283.63   17.26
   2   6 -16  282.31   17.32
   2   6 -16  266.48   19.12
  -8   2 -16  271.79   18.23
  -2  -6  16  271.21   22.91
  -6   8  16  283.70   18.55
  -6   8  16  269.12   17.06
  -2  -6  16  291.64   17.15
  -2  -6  16  262.27   14.61
   5   3 -16  382.62   19.78
   3  -8 -16  329.84   20.02
  -8   5 -16  374.22   20.11
   3  -8 -16  377.79   19.06
   3  -8 -16  360.05   17.07
   5   3 -16  336.12   18.06
  -5  -3  16  382.64   18.37
  -3   8  16  383.45   20.68
  -3   8  16  403.73   19.60
  -5  -3  16  380.26   20.26
  -3   8  16  379.08   19.33
   0  -8 -16   31.84   11.82
   0   8  16   46.34   11.14
  -8   0  16   30.66    6.72
 -11   3  16  138.66   12.68
 -14   6  16   11.10   11.22
 -14   9  16   33.50   11.13
   8  -9 -16   78.02   12.65
  -9   1 -16   92.90   13.32
  -8   9  16  100.31   27.07
  -1  -8  16   80.47   12.71
   5  -9 -16   10.74    9.04
   4   5 -16    2.55   10.92
   5  -9 -16    2.33   10.39
   5  -9 -16    7.51   11.28
  -9   4 -16   18.10   10.81
  -5   9  16   30.09    9.81
  -4  -5  16   24.08    9.93
  -5   9  16    7.78   12.39
   2  -9 -16   93.07   10.26
   2  -9 -16   69.43   12.66
  -2   9  16   70.71   13.56
  -2   9  16   50.18   10.55
  -1  -9 -16   14.82   24.18
 -10   1  16   27.04    7.22
 -13   4  16   13.38    9.91
 -16   7  16   32.15   14.49
   3   7 -16   89.31   19.59
  -3  -7  16  105.35   13.87
  -4  10  16  116.40   16.77
  -6  -4  16  141.51   18.17
  -9  -1  16   19.76    7.44
 -12   2  16    9.47    8.81
 -15   5  16  115.95   16.34
 -15  11  16    5.99   13.57
  -6  11  16    5.13   22.43
  -8  -3  16  155.00   12.87
 -11   0  16    8.98    8.04
 -14   3  16   28.41   11.57
  -7  -5  16   90.44   10.73
 -10  -2  16   27.20    9.03
 -13   1  16   57.55   12.15
  -9  -4  16   22.52    9.87
 -12  -1  16   41.99   11.56
  -8  -6  16    4.95   10.33
 -11  -3  16   27.71   12.43
  -7  -8  16  117.79   14.56
 -10  -5  16   96.98   14.73
  -9  -7  16   38.97   15.23
   1   0 -17   39.58    5.96
  -1   1 -17   42.43    6.26
   1   0 -17   43.96    6.22
   1   0 -17   34.58    6.11
   0  -1 -17   41.47    6.06
   0  -1 -17   38.76    6.13
  -1   1 -17   46.17    6.45
   1  -1  17   41.43    6.03
   0   1  17   47.47    6.36
  -1   0  17   45.65    6.30
   0   1  17   46.15    6.23
   0   1  17   47.85    5.60
   1  -1  17   44.78    6.66
   1  -1  17   43.53    5.44
  -1   0  17   49.39    6.91
  -1   0  17   42.99    5.66
  -2   0 -17  181.43   10.81
   0   2 -17  183.10   11.36
   2  -2 -17  172.11   10.98
   0   2 -17  168.26   10.93
   2  -2 -17  172.48   10.76
   2  -2 -17  176.75   10.66
   0   2 -17  165.38   10.72
  -2   0 -17  179.06   11.06
  -2   0 -17  178.97   12.82
   2   0  17  176.61   10.03
   0  -2  17  187.05   11.91
   0  -2  17  155.61   11.97
   0  -2  17  194.90   10.81
   2   0  17  168.86   10.69
  -2   2  17  173.34   10.28
  -2   2  17  194.22   11.14
  -2   2  17  185.22   11.06
   2   0  17  184.36   10.47
   2   0  17  191.88   10.85
  -1  -2 -17  308.14   13.99
   3  -1 -17  306.81   14.35
   3  -1 -17  314.87   14.23
  -2   3 -17  313.30   14.51
  -1  -2 -17  318.96   14.64
   3  -1 -17  304.54   14.06
  -2   3 -17  308.22   14.27
   1   2  17  316.99   14.07
   1   2  17  307.68   14.61
  -3   1  17  288.37   13.77
   2  -3  17  300.21   13.95
   2  -3  17  326.04   14.78
  -3   1  17  310.32   14.21
   1   2  17  313.43   13.60
  -3   1  17  308.82   14.70
   2  -3  17  281.38   13.47
   1   2  17  302.77   14.14
  -3  -1 -17   80.56    9.87
   4  -3 -17   70.18    7.56
   4  -3 -17   68.67    8.25
  -3  -1 -17   75.59    8.26
  -3  -1 -17   78.69    8.61
  -1   4 -17   76.11   10.05
  -1   4 -17   83.08    8.42
   4  -3 -17   78.89    9.44
   1  -4  17   74.61    9.69
   3   1  17   94.34    8.49
   3   1  17   94.16    9.50
  -4   3  17   77.00    7.93
  -4   3  17   86.59    8.48
   1  -4  17   79.31    8.60
   1  -4  17   78.58    8.79
   3   1  17   67.54    7.63
  -4   3  17   58.10    7.44
  -3   2 -17  331.01   14.28
  -3   2 -17  306.27   14.77
   2   1 -17  308.49   14.50
   2   1 -17  309.48   14.33
   2   1 -17  319.70   14.66
  -3   2 -17  318.64   14.35
   1  -3 -17  301.84   14.43
   1  -3 -17  324.41   14.89
  -3   2 -17  321.45   14.18
   3  -2  17  304.42   13.51
  -2  -1  17  311.99   14.24
  -2  -1  17  291.34   13.62
  -1   3  17  310.36   14.97
  -1   3  17  313.61   14.52
  -2  -1  17  306.40   15.11
  -1   3  17  318.78   13.90
   3  -2  17  308.86   14.13
   3  -2  17  317.66   19.63
  -2  -3 -17  208.04   12.89
  -3   5 -17  220.04   14.37
  -3   5 -17  237.60   14.13
  -3   5 -17  248.69   14.49
   5  -2 -17  237.59   13.06
   5  -2 -17  248.79   13.44
  -2  -3 -17  257.27   14.43
   2   3  17  249.49   12.66
  -5   2  17  235.96   15.77
   3  -5  17  242.19   13.19
   3  -5  17  267.80   15.53
   2   3  17  221.63   15.39
   2   3  17  251.07   13.06
   2   3  17  248.66   13.61
  -5   2  17  246.68   13.50
   3  -5  17  236.54   12.55
  -5   2  17  241.25   13.94
  -4  -2 -17   -1.96    6.65
  -2   6 -17    1.88    7.45
  -2   6 -17    2.94    7.25
  -2   6 -17  -11.33    7.02
   6  -4 -17   -0.36    6.91
  -4  -2 -17    7.97    7.10
   6  -4 -17    8.68    7.04
   6  -4 -17   -3.52    6.07
  -4  -2 -17    6.27    7.24
   4   2  17    5.95    5.81
  -6   4  17    8.53    6.54
  -6   4  17   12.16    7.78
   2  -6  17    0.06    6.07
   2  -6  17    2.37    6.83
   4   2  17   -1.97    6.99
   2  -6  17    8.60    8.75
  -6   4  17   15.68    7.23
   4   2  17   10.80    7.26
  -4   1 -17   75.51    9.11
  -4   1 -17   76.67   10.18
   3  -4 -17   69.28    8.19
   3  -4 -17   72.58    8.37
   3  -4 -17   80.88    8.12
   1   3 -17   74.75    9.56
   1   3 -17   84.69   10.64
  -4   1 -17   63.80    7.12
  -3   4  17   62.47    7.56
  -3   4  17   74.07    7.65
   4  -1  17   73.27    7.54
   4  -1  17   79.58    8.09
  -1  -3  17   66.03    8.18
  -1  -3  17   81.16    9.88
  -1  -3  17  108.97   11.85
  -3   4  17   85.92    9.89
   4   0 -17  234.40   13.19
  -4   4 -17  235.74   13.00
  -4   4 -17  224.18   13.76
   4   0 -17  234.50   12.59
   0  -4 -17  232.31   12.87
   0  -4 -17  248.86   13.18
   0  -4 -17  230.02   14.69
  -4   4 -17  242.22   12.71
   4   0 -17  214.62   12.78
   4  -4  17  216.58   12.27
   0   4  17  213.75   12.30
  -4   0  17  229.11   13.99
  -4   0  17  238.88   13.13
   0   4  17  234.71   14.00
   0   4  17  235.97   13.49
  -4   0  17  213.06   12.23
   4  -4  17  198.67   13.73
   4  -4  17  236.38   12.02
  -3  -4 -17  479.61   19.79
   7  -3 -17  469.67   20.06
  -3  -4 -17  431.81   21.18
  -3  -4 -17  462.70   21.33
  -4   7 -17  453.34   21.17
  -4   7 -17  465.57   20.55
  -3  -4 -17  375.37   19.74
   7  -3 -17  443.21   19.38
  -4   7 -17  493.82   21.54
   4  -7  17  466.72   22.73
   3   4  17  430.90   21.10
  -7   3  17  436.49   20.43
   4  -7  17  503.23   20.23
   3   4  17  469.12   21.19
   3   4  17  493.06   20.45
  -3   8 -17  252.46   17.99
  -5  -3 -17  284.52   17.27
  -3   8 -17  273.65   19.96
   3  -8  17  246.04   20.28
   3  -8  17  273.88   15.98
  -8   5  17  244.34   17.93
   3  -8  17  263.50   17.19
  -8   5  17  275.70   13.80
   5  -5 -17  224.59   14.02
   0   5 -17  209.28   13.93
  -5   0 -17  234.89   14.66
   0   5 -17  239.19   15.36
   5  -5 -17  214.80   12.72
   5  -5 -17  247.35   13.98
   5   0  17  230.12   12.15
  -5   5  17  207.79   13.57
  -5   5  17  246.32   13.79
   0  -5  17  217.41   14.07
   0  -5  17  217.81   12.50
   0  -5  17  227.98   16.35
  -5   5  17  211.04   14.88
   5   0  17  229.54   13.11
   2  -5 -17  228.76   12.51
   2  -5 -17  237.79   13.65
   3   2 -17  261.41   14.18
   3   2 -17  230.32   13.66
   3   2 -17  245.98   13.37
   2  -5 -17  252.16   14.41
  -5   3 -17  219.64   14.26
  -2   5  17  253.50   14.56
  -3  -2  17  262.95   16.32
  -2   5  17  236.24   14.18
   5  -3  17  220.62   12.72
   5  -3  17  252.67   14.08
  -3  -2  17  246.95   13.63
  -3  -2  17  229.20   12.41
  -2   5  17  253.19   14.86
   6  -1 -17  148.40   15.88
  -5   6 -17  187.01   14.35
  -5   6 -17  168.27   13.65
  -1  -5 -17  173.85   13.36
  -1  -5 -17  196.96   18.29
   6  -1 -17  171.37   12.86
   1   5  17  201.37   12.70
   1   5  17  175.15   13.71
  -6   1  17  192.61   14.03
   1   5  17  184.93   14.29
   5  -6  17  199.48   17.06
   5  -6  17  185.17   12.91
  -6   1  17  166.13   12.55
  -5   9 -17   36.85   11.66
  -9   4  17   40.99    7.51
   4   5  17   55.82   17.14
   5  -9  17   29.49   13.15
  -4  10 -17   13.85   14.31
 -10   6  17   22.66    7.63
  -1   7 -17   36.03    9.73
  -1   7 -17   46.37   10.22
  -6  -1 -17   18.89    8.99
  -1   7 -17   17.92    8.37
   7  -6 -17   24.92    7.71
   7  -6 -17   31.71    8.45
   7  -6 -17   38.25    8.72
   6   1  17   36.04    9.57
   1  -7  17   16.85   11.08
   1  -7  17   29.23    8.76
  -7   6  17   20.71    8.58
   1  -7  17   25.69    7.65
   4  -6 -17    6.45    6.15
   4  -6 -17   26.72    7.36
   4  -6 -17   12.64    7.78
   2   4 -17   -0.63    7.48
   2   4 -17    3.91    8.03
   2   4 -17    3.35    8.08
  -6   2 -17    8.38    7.67
  -4   6  17    1.47    8.57
  -2  -4  17    4.85    8.98
  -4   6  17   -1.70    6.61
  -2  -4  17    9.02    7.18
  -4   6  17   14.54    7.76
  -2  -4  17   12.13    6.15
   6  -2  17   17.94    5.85
   5   1 -17  172.68   13.13
   5   1 -17  173.47   12.98
  -6   5 -17  203.43   12.69
   5   1 -17  182.30   14.63
   1  -6 -17  189.68   14.88
  -6   5 -17  200.05   14.81
   1  -6 -17  137.94   13.38
   1  -6 -17  166.01   11.87
  -1   6  17  174.45   12.86
  -5  -1  17  183.88   14.74
  -1   6  17  166.79   14.75
  -5  -1  17  180.93   12.08
   6  -5  17  213.17   12.42
  -5  -1  17  199.18   15.66
  -1   6  17  176.89   13.82
  -2  -6 -17  148.17   17.32
  -8   2  17  128.71   11.04
   2   6  17  133.51   16.32
  -8   2  17  123.21   15.05
 -11   5  17   30.68    8.49
 -12   7  17  242.71   16.52
  -2   9 -17  145.73   19.22
  -2   9 -17  173.39   19.82
  -7   1 -17   23.09    9.40
   1   6 -17   40.78    8.63
   6  -7 -17   11.13    9.13
   6  -7 -17   19.03    7.83
   1   6 -17  -13.09    9.87
   6  -7 -17   36.09    9.33
   1   6 -17   25.11    9.26
  -1  -6  17   -0.89   12.38
  -1  -6  17   28.74    9.10
  -1  -6  17   20.93    7.37
  -6   7  17   42.94   10.48
  -6   7  17   45.04    9.24
   4   3 -17  479.58   22.05
  -7   4 -17  472.76   22.02
   3  -7 -17  450.39   21.81
   3  -7 -17  481.99   19.81
   4   3 -17  465.96   20.34
   4   3 -17  446.65   20.33
   3  -7 -17  481.55   20.95
  -3   7  17  445.53   20.88
  -4  -3  17  452.91   19.43
  -4  -3  17  470.80   22.15
   7  -4  17  475.22   19.40
  -3   7  17  416.20   22.11
  -3   7  17  453.10   20.78
  -4  -3  17  473.95   22.57
   7   0 -17  121.65   16.02
   0  -7 -17   79.52   12.01
  -7   0  17   74.66   11.88
   0   7  17   89.13   13.59
  -7   0  17  108.98    9.97
   0   7  17   80.94   12.38
  -7   0  17   84.81    9.98
  -3  -7 -17   62.25   27.80
 -13   6  17   48.32   10.29
 -14   8  17   29.03   12.67
   0   8 -17    9.14   10.35
  -8   0 -17   -4.89   11.82
   0  -8  17   17.90    9.66
   5  -8 -17  283.07   17.06
   5  -8 -17  303.22   18.41
  -8   3 -17  339.61   20.56
   5  -8 -17  253.30   18.31
   3   5 -17  282.88   20.46
   3   5 -17  238.38   17.26
  -5   8  17  284.35   19.84
  -3  -5  17  267.33   16.64
  -3  -5  17  272.22   18.03
  -5   8  17  215.09   17.90
   8  -3  17  267.39   15.36
   2  -8 -17  142.91   13.88
   2  -8 -17  135.71   13.71
   6   2 -17  155.64   17.31
  -6  -2  17  132.47   14.21
  -2   8  17  144.84   14.55
  -2   8  17  154.73   15.98
  -6  -2  17  140.86   15.46
  -1  -8 -17   63.81   15.62
  -9   1  17   58.57    8.40
  -9   1  17   82.61   15.50
 -12   4  17   97.69   11.09
 -15   7  17   29.96   12.54
 -13   9  17   16.28   11.10
   2   7 -17  112.67   12.10
  -2  -7  17  145.32   14.39
  -2  -7  17  168.75   15.35
  -7   9  17  148.94   16.53
  -5  -4  17   43.34   11.27
  -4   9  17   46.72   14.58
  -8  -1  17   49.42    7.69
 -11   2  17  145.73   13.72
 -14   5  17   20.49   10.57
 -15  10  17   98.04   15.33
   4   6 -17    1.76   19.44
  -6  10  17    0.09   16.16
 -10   0  17  610.68   26.06
 -13   3  17   14.35   12.09
  -9  -2  17  124.86   13.97
 -12   1  17   75.51   11.33
 -15   4  17  108.31   15.46
  -8  -4  17  119.92   14.11
 -11  -1  17   55.55   10.68
 -14   2  17   42.07   13.37
  -7  -6  17   83.43   12.03
 -10  -3  17    7.96   10.88
 -13   0  17    5.24   12.13
  -6  -8  17   10.42   12.10
  -9  -5  17    3.19   11.89
 -12  -2  17   38.29   13.35
  -8  -7  17   24.52   13.76
 -11  -4  17   86.92   15.48
   0   0 -18 1587.28   50.61
   0   0 -18 1590.81   50.68
   0   0  18 1572.34   50.78
   0   0  18 1497.61   50.32
   0   0  18 1584.42   50.62
   2  -1 -18  130.76   10.72
   2  -1 -18   98.91   10.11
  -1  -1 -18  135.29   10.64
  -1   2 -18  110.23   10.88
  -1  -1 -18  139.02   10.37
   2  -1 -18  145.69   10.67
  -1   2 -18  124.28   10.54
  -1  -1 -18  105.08   10.71
   1   1  18  118.08   10.36
  -2   1  18  120.87    9.41
  -2   1  18  133.91   10.67
   1  -2  18  133.40   10.28
   1   1  18  129.62   10.88
   1   1  18  134.93    9.49
  -2   1  18  110.46   10.96
   1  -2  18  105.90    9.07
   1  -2  18  117.84   11.44
   1  -2 -18  134.88   11.04
   1   1 -18  119.30   10.79
  -2   1 -18  116.22   10.26
  -2   1 -18  121.38   10.52
   1  -2 -18  124.88   10.18
   1   1 -18  106.73   10.55
   1   1 -18  112.50   11.07
  -1  -1  18  139.51   11.51
  -1  -1  18  103.86    9.40
  -1   2  18  133.05   10.69
   2  -1  18  121.44   10.99
  -1   2  18  121.14    9.61
   2  -1  18  133.96   10.21
  -1   2  18  120.19   11.05
   2  -1  18  118.83    9.17
  -1  -1  18  115.19   10.69
  -2   4 -18  503.49   20.27
   4  -2 -18  484.49   20.34
  -2  -2 -18  485.38   19.81
  -2   4 -18  494.12   20.66
  -2   4 -18  493.67   20.80
  -2  -2 -18  506.06   21.27
   4  -2 -18  509.83   20.31
   2  -4  18  508.55   20.29
   2   2  18  491.05   20.48
   2  -4  18  514.53   21.68
   2   2  18  496.93   19.60
   2   2  18  499.25   20.43
  -4   2  18  512.39   20.96
   2   2  18  522.22   19.97
  -4   2  18  456.61   19.95
  -4   2  18  507.40   20.64
   2  -4  18  465.19   19.41
   0   3 -18   39.53    7.95
   0   3 -18   31.29    7.47
   3  -3 -18   48.67    7.66
   0   3 -18   28.75    7.52
  -3   0 -18   46.18    6.96
   3  -3 -18   40.33    6.89
  -3   3  18   26.35    6.51
  -3   3  18   36.35    7.15
   0  -3  18   39.75    8.17
   3   0  18   25.29    6.77
  -3   3  18   34.44    8.31
   0  -3  18   38.36    7.04
   0  -3  18   31.58    6.21
   3   0  18   26.42    7.13
   3   0  18   29.11    5.96
   0  -3 -18   21.42    7.80
   3   0 -18   19.18    6.84
   0  -3 -18   -6.01    6.43
  -3   3 -18    8.47    6.48
   3   0 -18   15.40    6.60
  -3   3 -18    5.24    6.88
  -3   3 -18    2.39    6.55
  -3   0  18    7.86    5.32
   0   3  18   18.84    7.17
   0   3  18    8.51    6.66
   3  -3  18    9.98    7.12
  -3   0  18   20.85    7.53
   3  -3  18    6.21    5.17
   0   3  18   15.46    6.81
   3  -3  18    9.45    7.11
   0   3  18   12.08    5.68
  -3   0  18    8.23    6.55
  -3  -3 -18  564.15   24.14
  -3   6 -18  585.16   23.92
   6  -3 -18  553.11   22.54
  -3  -3 -18  552.01   24.25
  -3   6 -18  546.34   24.18
   6  -3 -18  541.92   23.00
  -3   6 -18  566.08   24.15
  -3  -3 -18  603.32   23.07
   3   3  18  599.21   22.38
  -6   3  18  592.72   23.86
  -6   3  18  540.65   23.62
   3   3  18  572.04   24.31
   3  -6  18  577.86   23.67
   3   3  18  573.85   22.75
   3  -6  18  557.44   22.78
   3   3  18  596.69   23.43
  -6   3  18  523.76   21.93
  -6   3  18  613.93   23.84
   3  -6  18  609.97   25.72
  -4  -1 -18  210.41   15.42
   5  -4 -18  225.63   14.28
  -4  -1 -18  216.46   15.22
  -1   5 -18  219.63   14.30
  -4  -1 -18  235.81   14.66
  -1   5 -18  238.46   16.02
  -1   5 -18  219.46   14.63
   5  -4 -18  203.45   13.99
   5  -4 -18  179.74   13.45
  -4  -1 -18  179.61   13.21
  -5   4  18  191.99   14.80
  -5   4  18  209.95   14.24
   1  -5  18  202.31   14.54
   4   1  18  209.14   15.62
   4   1  18  208.54   13.75
   1  -5  18  213.49   17.18
   4   1  18  214.47   12.99
  -5   4  18  214.43   14.15
   1  -5  18  191.28   12.52
   2   2 -18  515.92   20.41
  -4   2 -18  512.34   19.85
   2  -4 -18  501.74   20.28
  -4   2 -18  486.64   20.79
  -4   2 -18  480.72   19.88
   2  -4 -18  487.83   20.96
   2   2 -18  494.47   19.93
   2   2 -18  491.48   20.82
  -2   4  18  498.15   20.32
  -2  -2  18  493.63   21.38
  -2  -2  18  506.12   20.45
  -2   4  18  489.80   21.49
   4  -2  18  512.03   19.78
   4  -2  18  488.36   19.31
  -2  -2  18  464.74   19.52
  -2   4  18  476.17   20.12
  -1  -4 -18   23.77    7.55
  -4   5 -18   45.36    8.50
  -1  -4 -18   55.21    9.56
  -4   5 -18   25.51    7.97
  -4   5 -18   20.78    8.38
   5  -1 -18   29.17    7.97
   5  -1 -18   45.09    7.59
  -1  -4 -18   34.55   12.24
  -5   1  18   34.08    8.50
   1   4  18   37.77    8.55
   4  -5  18   27.35    9.37
   4  -5  18   24.10    6.75
   1   4  18   14.24    8.79
   1   4  18   42.62    7.23
  -5   1  18   28.33    7.45
  -5   1  18   34.00    7.88
   1   4  18   36.61    8.13
   4  -5  18   23.19    7.24
  -4   8 -18  128.08   13.20
  -4  -4 -18  113.09   12.06
  -8   4  18  114.77   10.92
  -8   4  18   70.65   12.04
   4  -8  18   99.91   14.39
  -2   7 -18   75.35   10.51
  -5  -2 -18   76.87   10.46
  -2   7 -18   59.36   11.22
   7  -5 -18   72.05   10.10
   7  -5 -18   72.04   10.21
   5   2  18   61.78   10.50
   2  -7  18   60.70    9.02
   2  -7  18   66.34   10.08
   2  -7  18   37.99   12.55
   1   4 -18  213.06   15.84
  -5   1 -18  184.79   13.47
   4  -5 -18  210.80   14.20
   4  -5 -18  203.63   13.18
   1   4 -18  215.18   14.50
  -5   1 -18  204.04   15.28
   4  -5 -18  227.26   14.72
  -4   5  18  211.77   14.03
  -4   5  18  228.32   15.79
   5  -1  18  206.35   12.33
  -1  -4  18  226.40   14.33
  -1  -4  18  198.85   17.08
  -1  -4  18  202.54   12.44
  -4   5  18  221.66   14.08
   4   1 -18   17.61    9.31
   4   1 -18   43.48    8.00
   1  -5 -18   22.31    8.14
   4   1 -18   20.92    8.60
  -5   4 -18   35.40    7.58
  -5   4 -18   25.08    8.21
   1  -5 -18   33.79    8.97
   5  -4  18   24.59    6.73
   5  -4  18   43.25    8.54
  -1   5  18   31.98    7.30
  -4  -1  18   35.87    7.80
  -4  -1  18   27.58    8.89
  -4  -1  18   34.30    7.07
  -1   5  18   29.20    9.18
  -1   5  18   29.63    8.85
   5  -4  18   35.36    7.59
   7  -2 -18  248.24   16.50
  -5   7 -18  317.89   18.08
  -2  -5 -18  281.15   19.22
   5  -7  18  253.30   21.02
  -7   2  18  257.64   17.45
   2   5  18  286.53   18.72
  -7   2  18  277.38   13.92
   5  -7  18  295.42   16.64
   2   5  18  260.19   18.84
  -5  10 -18  118.54   17.44
 -10   5  18   85.73    9.87
  -3   9 -18   -1.49   14.02
   0   6 -18    0.74   10.10
   0   6 -18   15.71    8.65
   6  -6 -18   21.15    9.06
   6  -6 -18   11.29    9.40
   0   6 -18   -4.84    9.64
  -6   0 -18    3.48    9.44
  -6   6  18   16.09   10.91
  -6   6  18    4.82    9.28
   0  -6  18   -4.65   11.81
   0  -6  18   10.20    7.29
   0  -6  18    8.18    8.86
   6   0  18   16.15    9.16
   3   3 -18  568.81   23.49
  -6   3 -18  573.05   24.59
   3  -6 -18  573.67   23.01
   3  -6 -18  603.64   24.07
   3   3 -18  587.44   23.56
   3  -6 -18  607.33   24.97
   3   3 -18  601.33   24.91
   6  -3  18  583.83   22.64
  -3   6  18  550.27   23.77
  -3  -3  18  580.91   25.71
  -3  -3  18  596.48   24.11
  -3   6  18  563.05   25.12
  -3   6  18  595.05   24.17
  -3  -3  18  532.46   22.50
   0  -6 -18  -13.44    9.68
   6   0 -18   28.63    9.58
   6   0 -18   13.64    8.28
   6   0 -18   21.50   10.07
  -6   0  18   11.85    8.29
   0   6  18   21.71   10.71
   0   6  18    5.11    8.46
  -6   0  18    5.11    9.06
   0   6  18    4.62    9.59
   6  -6  18   24.03    8.19
  -3  -6 -18  -18.35   14.00
  -6   9 -18    5.75   12.75
  -9   3  18    4.88    6.93
   3   6  18  -13.46   16.14
 -12   6  18   45.73    9.66
 -11   7  18   98.89   11.01
  -1   8 -18  147.96   17.43
  -7   2 -18   82.98   11.22
   2   5 -18   71.24   14.48
   2   5 -18   88.77   13.51
   5  -7 -18   80.09   10.98
   2   5 -18   67.71   10.72
   5  -7 -18   73.74   11.19
   7  -2  18   62.40    8.91
  -5   7  18   50.38   11.66
  -2  -5  18   54.94    8.87
  -2  -5  18   58.91   10.53
  -5   7  18   47.12   11.91
   2  -7 -18  291.40   19.54
   2  -7 -18  265.32   19.39
   5   2 -18  233.52   16.79
   5   2 -18  283.48   19.46
   2  -7 -18  259.92   16.06
  -5  -2  18  277.30   17.55
  -5  -2  18  232.36   16.02
  -2   7  18  249.83   17.62
  -2   7  18  280.06   19.59
  -2   7  18  238.10   19.83
   7  -5  18  284.31   15.61
  -1  -7 -18   73.39   14.45
   1   7  18   60.26   15.68
  -8   1  18   60.82    8.33
 -11   4  18   18.13    8.37
 -14   7  18  224.78   20.06
 -13   8  18   10.10   10.51
   1   7 -18  172.67   22.02
   7  -8 -18  197.48   20.19
  -8   1 -18  156.50   20.07
  -1  -7  18  161.97   17.85
   4  -8 -18   92.51   13.39
   4   4 -18  104.36   13.66
  -4   8  18  105.98   13.97
  -4  -4  18  116.09   12.49
   8  -4  18  105.17   13.59
  -4  -4  18  107.21   10.73
   1  -8 -18   33.60   15.26
  -7  -1  18   54.42    8.07
  -7  -1  18   54.32   11.50
  -1   8  18   49.49   11.77
 -10   2  18   46.29    8.99
 -13   5  18  120.47   13.80
 -15   9  18   23.90   14.04
   3   6 -18   11.21   12.14
   9  -3  18   21.49    9.99
  -6   9  18   32.47   15.83
  -3  -6  18   -1.19   10.62
  -3  -6  18   -4.87   13.15
  -6  -3  18    1.32   11.05
  -9   0  18    1.13    7.63
 -12   3  18   69.99   11.64
 -15   6  18   -0.36   12.95
  -5  -5  18   78.71   24.47
  -8  -2  18   50.22    8.97
 -11   1  18   31.88   10.01
 -14   4  18   41.97   13.45
  -7  -4  18   18.15    8.56
 -10  -1  18   34.27    9.35
 -13   2  18   38.94   11.84
  -9  -3  18   51.41   11.08
 -12   0  18   69.51   12.45
  -8  -5  18  174.41   17.31
 -11  -2  18   39.17   12.44
  -7  -7  18  291.88   22.15
 -10  -4  18   14.36   12.53
  -6  -9  18   27.80   15.52
  -9  -6  18  -23.35   13.81
   1  -1 -19   45.09    7.90
  -1   0 -19   40.89    7.61
  -1   0 -19   40.91    7.45
   0   1 -19   41.90    7.54
  -1   0 -19   46.63    7.72
   0   1 -19   39.81    7.62
   1  -1 -19   44.03    7.47
   1   0  19   48.19    7.68
   0  -1  19   38.25    7.26
   0  -1  19   37.88    6.86
  -1   1  19   46.22    6.61
   1   0  19   35.64    7.74
  -1   1  19   38.23    7.65
   1   0  19   36.54    6.72
  -1   1  19   49.74    8.13
   0  -1  19    9.70   11.69
   3  -2 -19   28.31    7.77
  -2  -1 -19   26.25    7.17
  -2  -1 -19   35.90    9.11
   3  -2 -19   27.18    7.81
  -1   3 -19   22.59    8.04
  -1   3 -19   37.91    7.89
  -1   3 -19   46.13   12.93
  -2  -1 -19   28.96    8.10
  -3   2  19   23.35    8.14
   1  -3  19   22.43    8.62
   2   1  19   33.44    7.80
   2   1  19   24.75    7.65
  -3   2  19   41.14    8.28
   2   1  19   27.85    6.53
   1  -3  19   19.76    7.44
   2   1  19   19.90    9.72
   1  -3  19   31.78    6.57
  -3   2  19   28.65    7.13
   0  -2 -19   73.38    8.32
   0  -2 -19   63.78    9.09
   2   0 -19   84.60   11.24
  -2   2 -19   87.42   11.34
   2   0 -19   75.39    8.88
   0  -2 -19   68.19    9.13
  -2   2 -19   64.51    9.53
   0   2  19   77.69    8.22
   2  -2  19   84.30    9.37
   0   2  19   68.35    8.61
  -2   0  19   73.56    8.44
   2  -2  19   74.28    8.37
   2  -2  19   77.59    9.44
   0   2  19   85.00    9.23
  -2   0  19   67.77    9.40
  -2   0  19   94.20    9.69
  -2   5 -19  351.90   18.38
   5  -3 -19  356.04   17.99
  -2   5 -19  336.98   18.87
  -3  -2 -19  314.23   17.13
  -2   5 -19  327.50   18.45
   5  -3 -19  324.52   17.53
  -3  -2 -19  318.96   17.65
  -5   3  19  340.16   18.05
   3   2  19  323.79   17.02
   3   2  19  334.55   18.23
   2  -5  19  336.34   21.02
   2  -5  19  319.78   16.52
   2  -5  19  338.67   17.85
   3   2  19  320.57   16.18
   3   2  19  301.15   17.56
  -5   3  19  307.25   17.20
  -5   3  19  320.74   15.28
  -5   3  19  339.39   18.72
  -3   1 -19    6.54    8.10
   1   2 -19   29.53    7.65
   1   2 -19   29.31    7.91
   1   2 -19   43.20    8.17
   2  -3 -19   27.86    8.15
  -3   1 -19   54.45    7.40
  -3   1 -19   30.94    7.46
  -3   1 -19   33.20    7.61
   2  -3 -19   30.19    7.48
   2  -3 -19   17.23    8.01
   3  -1  19   24.18    6.40
   3  -1  19   40.61    7.65
   3  -1  19   34.06    8.05
  -1  -2  19   24.57    8.56
  -2   3  19   32.07    8.17
  -2   3  19   24.30    8.02
  -1  -2  19   29.62    7.40
  -2   3  19   24.40    7.19
  -1  -2  19   33.33    6.41
  -3   4 -19   -4.71    7.91
   4  -1 -19   -4.48    7.16
  -3   4 -19   19.47    7.86
  -3   4 -19    3.04    7.79
   4  -1 -19   -0.77    7.47
  -1  -3 -19  -15.61    8.60
  -1  -3 -19    4.06    7.70
   1   3  19   10.95    8.05
   3  -4  19   13.02    9.21
  -4   1  19  -14.96    6.60
   3  -4  19    5.40    7.08
  -4   1  19  -15.50    8.82
   1   3  19   12.28    6.82
   1   3  19   -6.30    7.77
   1   3  19  -12.65    8.11
   3  -4  19    5.11    6.42
  -4   1  19   16.82    8.33
  -3   7 -19  127.19   13.40
  -4  -3 -19  113.54   12.24
   4   3  19  137.53   17.85
   3  -7  19  119.96   15.06
  -7   4  19  127.44   10.97
  -4   0 -19   68.19   10.58
  -4   0 -19   62.79    9.12
   4  -4 -19   59.21    9.30
  -4   0 -19   56.02    8.80
   0   4 -19   68.07    9.56
  -4   0 -19   68.46    9.60
   4  -4 -19   63.39    9.37
   0   4 -19   66.96    9.76
   4   0  19   59.01    9.55
  -4   4  19   68.91    9.86
   0  -4  19   64.36    7.99
   0  -4  19   47.08    9.20
  -4   4  19   68.92    9.43
  -4   4  19   58.26    8.73
   4   0  19   51.33    7.86
   0  -4  19   69.35   11.14
   1  -4 -19   12.62    8.32
   1  -4 -19    4.70    7.69
  -4   3 -19  -15.17    7.16
  -4   3 -19   11.61    8.06
   3   1 -19   -1.09    7.75
   3   1 -19   -7.73    8.66
   3   1 -19   10.83    7.86
  -4   3 -19    0.53    7.59
  -3  -1  19   -5.25    6.25
  -1   4  19   14.74    8.43
   4  -3  19   -2.50    7.00
   4  -3  19   13.91   10.33
  -3  -1  19    1.48    8.53
  -3  -1  19    2.65    8.15
  -1   4  19   -3.11    8.30
   4  -3  19   -3.25    6.14
  -1   4  19    7.35    6.96
  -4   6 -19   11.35    9.49
   6  -2 -19    5.09    9.47
  -2  -4 -19   -2.65    9.96
  -6   2  19   12.45    8.88
   2   4  19   11.17   10.08
   4  -6  19   -1.33    8.77
  -6   2  19   14.44    5.88
   2   4  19   28.95   10.49
   2   4  19   14.65    8.35
  -6   2  19   14.80    9.56
   4  -6  19    7.62   11.80
  -4   9 -19  -24.95   15.63
  -9   5  19    0.36    7.33
  -1   6 -19    4.32    9.12
  -5  -1 -19    5.54   10.00
  -1   6 -19   -7.98   10.16
   6  -5 -19   16.85   10.18
  -5  -1 -19   26.38   10.51
   1  -6  19    7.30    9.78
   1  -6  19   21.29    9.60
   1  -6  19  -18.79   12.08
   5   1  19    1.61    8.18
  -6   5  19   -7.72   10.86
   3  -5 -19  336.75   18.67
  -5   2 -19  295.65   20.73
   2   3 -19  322.13   17.34
   2   3 -19  328.76   19.51
   2   3 -19  331.39   17.58
   3  -5 -19  317.86   16.27
  -5   2 -19  358.86   18.76
   3  -5 -19  339.69   17.79
  -2  -3  19  339.25   18.04
  -2  -3  19  295.64   16.34
  -3   5  19  304.02   17.42
   5  -2  19  302.03   16.67
  -3   5  19  339.94   19.07
   5  -2  19  296.95   17.93
  -2  -3  19  325.07   19.93
   5  -2  19  359.82   19.26
  -3   5  19  350.34   17.75
   5   0 -19   36.68    9.77
   5   0 -19   18.74    9.65
  -5   5 -19   25.38    9.05
  -5   5 -19   43.57   15.99
   0  -5 -19   41.17   10.71
   5   0 -19   27.46    9.04
   0   5  19   33.72   10.92
  -5   0  19   42.86    8.47
   5  -5  19   37.69    7.85
   5  -5  19   29.00   10.81
   5  -5  19   27.39    8.22
   0   5  19   45.52    9.15
  -5   0  19   48.82    9.47
   0   5  19   31.02   10.13
  -5   8 -19   32.63   13.51
   5  -8  19   22.75   15.28
  -8   3  19   25.86    7.25
   3   5  19    1.73   13.68
 -11   6  19  176.52   15.54
  -6  -2 -19   92.18   13.87
   5  -6 -19   40.09   11.75
   5  -6 -19   -4.36   10.28
  -6   1 -19    4.87   10.39
   1   5 -19    4.91   10.37
   1   5 -19   29.07   11.34
   6  -1  19   10.69    8.26
  -1  -5  19   11.82    8.13
  -5   6  19   14.41   12.09
  -1  -5  19   -2.33    9.70
   4   2 -19   -0.52    8.99
   2  -6 -19    4.96   10.28
   2  -6 -19   17.44   10.55
   4   2 -19   -0.42   10.19
  -4  -2  19   -2.54    9.15
   6  -4  19   18.94    8.32
   6  -4  19   20.44    7.91
   6  -4  19    9.91   10.09
  -2   6  19  -11.44    8.95
  -4  -2  19    6.08    7.79
  -2   6  19   18.23   11.19
  -2   6  19   -5.58   11.23
  -1  -6 -19   19.39   12.06
   7  -1 -19    4.33   12.31
  -7   1  19   24.46    6.73
   1   6  19   14.02   13.36
 -10   4  19    3.59    7.87
 -13   7  19   49.96   14.17
   7  -7 -19   86.07   13.54
  -7   0 -19   84.06   21.81
  -7   7  19   76.34   15.47
   3   4 -19  121.09   14.02
   4  -7 -19  116.88   13.19
   7  -3  19  119.51   13.79
  -3  -4  19  113.72   12.89
  -4   7  19  126.76   14.21
  -3  -4  19  128.47   14.63
   1  -7 -19   18.09   12.79
   6   1 -19    6.54   12.17
  -1   7  19   17.35   11.07
  -6  -1  19    0.88   11.17
  -6  -1  19    7.55   11.03
  -2  -7 -19   28.76   20.25
  -9   2  19   19.69    7.24
 -12   5  19   -3.96   10.02
 -12   8  19   35.04   11.38
   6  -8 -19   14.29   14.53
   8  -2  19   50.30   10.90
  -6   8  19   49.07   15.71
   5   3 -19   32.71   15.07
  -5  -3  19   40.15   13.26
  -8   0  19  264.10   15.26
 -11   3  19   10.92    8.67
 -14   6  19   30.80   12.74
 -14   9  19  -22.64   13.44
  -4  -5  19   12.05   14.66
 -10   1  19   25.04    9.04
 -13   4  19   19.28   11.82
  -9  -1  19    2.27    8.10
 -12   2  19   24.86   10.70
  -8  -3  19   30.91    8.86
 -11   0  19   33.59   10.76
 -14   3  19   41.30   13.22
  -7  -5  19   -6.60    9.84
 -10  -2  19   26.43   10.66
 -13   1  19    8.32   12.45
  -9  -4  19   19.39   12.41
 -12  -1  19   -4.25   12.30
  -8  -6  19   17.67   12.58
 -11  -3  19   53.59   13.89
   0  -1 -20  187.78   13.42
  -1   1 -20  155.50   13.11
   0  -1 -20  157.24   13.60
  -1   1 -20  152.96   13.42
   0  -1 -20  147.11   13.49
   1   0 -20  160.27   13.12
   1   0 -20  146.24   13.60
  -1   0  20  121.60   14.62
   0   1  20  107.62   13.87
  -1   0  20  139.48   11.89
   0   1  20  139.02   13.69
   0   1  20  148.82   12.05
   1  -1  20  144.45   14.49
   1  -1  20  179.11   12.96
  -1   0  20  149.50   13.34
   1  -1  20  137.24   11.60
   0   2 -20   78.12   10.11
  -2   0 -20  106.93   12.63
   2  -2 -20   88.89   10.26
   0   2 -20   77.78    9.54
  -2   0 -20   86.74   10.70
   2  -2 -20   77.80    9.46
  -2   0 -20   89.69    9.54
   2  -2 -20   66.52    9.61
   0   2 -20  103.76   12.71
   2   0  20   67.38    9.31
  -2   2  20   66.86    9.69
  -2   2  20   84.83   11.06
  -2   2  20   91.04   10.30
   0  -2  20   73.70    9.59
   0  -2  20   71.63    8.79
   2   0  20   89.39   11.27
   0  -2  20  122.50   14.06
   2   0  20   85.39   10.21
  -2   3 -20  107.72   13.13
  -1  -2 -20   79.16    9.70
  -2   3 -20   71.40   10.25
  -2   3 -20   68.37    9.78
  -1  -2 -20   84.62   10.70
   3  -1 -20   62.91    9.83
  -1  -2 -20   69.12   10.42
   3  -1 -20   78.19    9.99
   1   2  20   84.91    8.99
   2  -3  20   69.61   10.59
   2  -3  20   66.06    9.48
   1   2  20   60.42    9.94
   1   2  20   62.51   10.19
  -3   1  20   70.09   10.01
   2  -3  20   58.04    8.33
  -3   1  20   88.90   10.75
  -3   1  20   76.21    9.21
  -3  -1 -20  164.23   14.93
  -1   4 -20  150.20   18.64
  -1   4 -20  141.39   16.11
   4  -3 -20  132.81   15.17
  -3  -1 -20  161.91   15.24
  -1   4 -20  108.12   14.76
   4  -3 -20  152.54   15.15
  -3  -1 -20  145.46   15.04
  -4   3  20  125.20   13.48
   1  -4  20  141.90   12.78
   3   1  20  144.46   14.81
   3   1  20  119.75   12.95
   1  -4  20  142.71   17.65
  -4   3  20  151.71   15.52
   1  -4  20  136.68   14.76
   3   1  20  148.37   14.18
   2   1 -20   62.65    9.96
  -3   2 -20   55.36    8.99
   2   1 -20   73.88   10.15
   1  -3 -20   86.52   10.05
  -3   2 -20   91.32   10.20
   1  -3 -20   67.04    9.69
  -3   2 -20   68.06    9.70
   2   1 -20   69.44    9.76
   3  -2  20   82.00   10.83
  -1   3  20  107.70   13.94
  -1   3  20   72.76   10.47
   3  -2  20   95.13   12.32
  -1   3  20   72.80    9.11
  -2  -1  20   62.62   10.49
   3  -2  20   77.28    8.72
  -2  -1  20   72.32    9.88
  -2  -1  20   82.75    9.32
  -3   5 -20   22.22   10.26
   5  -2 -20   34.12   10.80
   5  -2 -20   42.48   10.17
  -2  -3 -20   26.64   10.51
   3  -5  20   33.04   12.32
   2   3  20   33.66   11.75
  -5   2  20   48.32   10.86
   3  -5  20   12.55    9.72
   2   3  20   27.99    8.61
   2   3  20    2.75   11.22
  -2   6 -20   52.87   12.19
  -4  -2 -20   45.76   12.05
  -4  -2 -20   64.05   11.95
   6  -4 -20   42.33   11.83
  -6   4  20   19.47   12.16
   4   2  20   71.17   10.03
   2  -6  20   46.53   14.39
   4   2  20   66.37   12.14
   1   3 -20  142.90   14.98
   3  -4 -20  124.03   15.14
  -4   1 -20  139.82   15.48
   3  -4 -20  146.89   14.67
  -4   1 -20  162.40   14.52
   1   3 -20  154.58   16.05
  -3   4  20  112.37   13.17
  -1  -3  20  141.02   17.55
  -3   4  20  142.02   14.52
   4  -1  20  130.77   12.95
   4  -1  20  153.68   14.12
  -1  -3  20  111.65   14.44
  -1  -3  20  156.43   12.92
  -3   4  20  162.65   17.70
   4  -1  20  115.49   15.50
   0  -4 -20   66.18   10.91
   4   0 -20   75.06   10.84
   0  -4 -20   50.71   12.32
   4   0 -20   49.56    9.60
  -4   4 -20   66.35   10.30
   0   4  20   64.41    9.60
   4  -4  20   46.00    9.86
   0   4  20   57.22   10.69
   0   4  20   73.94   11.48
  -4   0  20   66.59   10.47
   4  -4  20   48.79    9.36
   4  -4  20   68.34   11.33
  -4   0  20   49.74    8.94
  -3  -4 -20   48.84   12.22
  -3  -4 -20   31.73   13.42
  -4   7 -20   61.37   13.08
   7  -3 -20   12.49   12.37
  -7   3  20   24.48    7.52
   3   4  20   18.99   13.50
   4  -7  20   24.40   16.09
  -5  -3 -20  258.70   24.31
   5  -5 -20  118.33   12.32
   0   5 -20  102.72   12.81
  -5   0 -20  106.16   13.21
  -5   5  20   73.61   12.94
   0  -5  20  104.28   12.28
   5   0  20  100.92   10.92
   3   2 -20   22.32   10.57
   2  -5 -20   17.56   10.47
   3   2 -20   38.09   10.08
   2  -5 -20    6.67   13.79
  -2   5  20   22.14    8.91
   5  -3  20   50.19    9.87
  -3  -2  20   26.20    8.46
  -3  -2  20   37.56   10.05
   5  -3  20   16.19    8.33
  -2   5  20   37.19   11.22
  -1  -5 -20   55.28   13.23
  -5   6 -20   75.55   12.12
   6  -1 -20   59.18   12.15
   5  -6  20   53.51   14.67
   1   5  20   40.36   10.43
   1   5  20   42.84   12.33
  -9   4  20   -0.10    7.26
 -10   6  20   67.61   10.26
   7  -6 -20-1000.00 1596.93
  -7   6  20 -478.62  664.14
   4  -6 -20   33.18   12.50
  -2  -4  20   56.66   11.74
  -4   6  20   33.99   13.58
   6  -2  20   43.70    9.52
  -6   5 -20   30.44   11.97
   5   1 -20   41.87   12.44
   1  -6 -20   52.25   13.73
  -5  -1  20   23.25   12.44
  -2  -6 -20   65.60   17.29
  -8   2  20   42.90    8.62
 -11   5  20  131.43   15.60
 -12   7  20   62.79   12.11
   6  -7 -20   30.50   20.38
   7  -1  20   23.74   15.48
  -6   7  20   21.57   15.88
   4   3 -20   20.03   13.87
  -4  -3  20   12.02   12.48
  -7   0  20    3.89    6.63
 -10   3  20  288.71   17.65
 -13   6  20    5.86   11.31
 -14   8  20   22.22   14.04
  -9   1  20   26.07    8.48
 -12   4  20   -0.90   10.20
  -8  -1  20   16.63    7.76
 -11   2  20   45.49   10.82
 -14   5  20   53.40   13.48
  -7  -3  20  297.66   17.81
 -10   0  20   48.70   10.81
 -13   3  20   14.82   12.69
  -9  -2  20   39.91   10.63
 -12   1  20   34.02   12.01
  -8  -4  20   26.06   10.54
 -11  -1  20   38.41   11.68
  -7  -6  20   10.80   12.23
 -10  -3  20    5.89   12.58
  -6  -8  20   25.89   14.12
  -9  -5  20   21.67   14.15
   0   0 -21   88.57   10.74
   0   0 -21   62.04   10.89
   0   0 -21   47.19   10.08
   0   0  21   62.47    8.57
   0   0  21   61.30   11.05
   0   0  21   55.88   10.22
  -1  -1 -21  200.84   16.62
   2  -1 -21  192.57   19.72
  -1   2 -21  194.29   15.69
  -1  -1 -21  186.09   20.91
   2  -1 -21  165.25   16.85
   2  -1 -21  196.65   16.01
   1   1  21  203.97   16.14
   1   1  21  202.24   14.47
   1  -2  21  209.52   17.63
   1   1  21  150.72   16.40
  -2   1  21  200.00   16.40
   1  -2  21  174.96   15.76
  -2   1  21  171.92   18.92
  -2   1  21  188.74   14.81
   1  -2  21  177.51   14.29
   1   1 -21  217.14   17.05
   1  -2 -21  191.90   15.69
  -2   1 -21  183.28   16.30
   1  -2 -21  181.50   16.60
   1   1 -21  234.48   15.97
   1   1 -21  248.95   24.03
   1  -2 -21  188.20   20.03
  -2   1 -21  183.65   17.59
  -1   2  21  165.57   16.32
  -1  -1  21  182.23   15.82
  -1   2  21  167.40   16.88
  -1  -1  21  180.92   18.03
  -1   2  21  180.60   14.23
   2  -1  21  173.21   17.54
   2  -1  21  191.13   15.79
  -1  -1  21  211.97   15.18
   2  -1  21  181.48   13.83
  -2   4 -21   74.55   11.99
  -2  -2 -21  108.38   12.80
   4  -2 -21   91.15   12.28
   2   2  21   79.90   12.06
   2  -4  21   44.09   12.57
  -4   2  21   55.99   12.13
   2   2  21   60.41    9.88
   3  -3 -21  195.93   17.16
  -3   0 -21  200.40   25.73
  -3   0 -21  210.03   17.31
   0   3 -21  164.57   16.87
   3  -3 -21  174.32   16.57
   3   0  21  138.64   14.54
   0  -3  21  168.59   16.51
   0  -3  21  190.10   20.80
   3   0  21  173.18   17.66
  -3   3  21  199.71   17.78
   3   0 -21  329.44   22.57
  -3   3 -21  366.81   19.55
   0  -3 -21  355.71   21.29
   3   0 -21  326.11   19.23
  -3   0  21  352.68   19.99
   3  -3  21  319.21   24.53
   0   3  21  326.51   20.23
   0   3  21  349.79   20.13
   0   3  21  332.30   18.42
  -3   6 -21   -3.26   12.41
   6  -3 -21   27.33   13.00
   3   3  21   12.71   13.58
   3   3  21   -6.83   11.32
  -6   3  21   25.38   13.22
  -6   3  21   10.82    6.97
  -1   5 -21   68.89   13.22
   5  -4 -21   60.28   12.95
   4   1  21   61.42   11.21
  -5   4  21   53.58   13.55
   2  -4 -21   83.89   12.72
   2   2 -21   81.29   12.04
   2   2 -21   67.69   12.79
  -2  -2  21   53.27   11.45
  -2   4  21   60.88   12.81
   5  -1 -21  212.01   20.32
  -1  -4 -21  217.72   21.62
  -4   5 -21  240.79   19.70
  -5   1  21  220.98   20.78
   1   4  21  220.70   20.61
   4  -5  21  188.77   22.84
  -8   4  21   76.30    9.81
  -7   5  21 -279.52 1013.87
  -4   5  21   41.87   13.66
  -1  -4  21   25.62   15.67
   1  -5 -21  210.39   22.11
   4   1 -21  251.68   24.20
  -4  -1  21  210.90   20.26
  -5   7 -21   35.42   16.16
  -7   2  21   23.29    7.50
 -10   5  21   30.49    9.59
  -6   6  21   57.05   17.32
  -3  -3  21   28.75   13.10
   6   0 -21  351.19   29.11
  -9   3  21   18.61    8.73
 -12   6  21  200.20   19.64
  -5  -2  21   38.46   15.60
  -8   1  21   14.55    7.81
 -11   4  21   20.05   10.31
  -7  -1  21   17.60    7.96
 -10   2  21  229.26   17.48
 -13   5  21   12.02   12.88
  -9   0  21   17.70    9.60
 -12   3  21   17.07   11.87
  -8  -2  21  206.17   16.65
 -11   1  21   12.19   12.15
  -7  -4  21   14.21   10.50
 -10  -1  21   17.75   11.20
  -9  -3  21    2.19   11.31
  -8  -5  21   52.08   12.74
  -1   0 -22  200.49   17.83
   1  -1 -22  160.48   17.76
   0   1 -22  184.30   17.43
   1   0  22  187.22   19.02
  -1   1  22  132.82   14.06
   0  -1  22  168.03   18.55
  -2  -1 -22   48.19   12.22
  -1   3 -22   47.65   12.28
  -3   2  22   33.98   12.84
   2   1  22   28.44   12.93
   0  -2 -22  346.30   21.67
  -2   2 -22  311.42   20.54
  -2   0  22  310.59   20.87
   2  -2  22  338.29   22.46
  -3  -2 -22   -2.04   13.85
  -2   5 -22    8.02   17.00
   3   2  22    2.08   14.32
  -5   3  22   15.59    7.51
  -5   3  22   -9.51   14.48
  -3   1 -22   68.56   15.58
   3  -1  22   36.55   13.78
  -2   3  22   36.70   14.57
  -1  -2  22   16.17   16.16
  -1  -3 -22   -7.85   17.56
  -3   4 -22   35.06   12.78
   3  -4  22   -4.95   14.46
  -4   1  22   15.69   13.59
  -7   4  22  190.79   14.31
  -4   0 -22   17.02   12.42
  -4   4  22   -0.40   14.57
   4   0  22    0.57   14.11
   4  -3  22   -2.07   14.03
  -3  -1  22    9.95   12.74
  -2  -4 -22   27.23   16.29
  -6   2  22   -9.16   16.27
  -6   2  22    9.35    7.19
  -9   5  22   11.10    8.86
  -6   5  22   13.95   19.19
  -5   2 -22 1495.80  795.03
  -5   0  22  238.22   24.66
  -8   3  22  195.55   14.85
 -11   6  22   60.96   12.26
  -7   1  22   12.47    7.48
 -10   4  22   92.19   12.05
 -13   7  22   53.49   14.23
  -9   2  22   61.41   10.53
 -12   5  22   53.86   13.00
  -8   0  22   -9.00    7.84
 -11   3  22   41.84   11.23
  -7  -2  22   39.76    9.69
 -10   1  22   11.11   10.29
  -9  -1  22   27.74   10.96
 -12   2  22   -5.07   12.95
  -8  -3  22   58.68   11.20
 -11   0  22    1.80   12.26
  -7  -5  22   48.52   12.71
 -10  -2  22   11.18   12.86
  -6  -7  22   38.87   13.48
  -1   1 -23    5.50   13.03
  -2   0 -23  121.49   14.95
  -1  -2 -23   30.12   16.96
  -2   3 -23   50.40   14.87
  -3  -1 -23   85.47   16.34
  -3   2 -23   37.69   13.92
   3  -2  23   29.86   24.11
  -4   1 -23   92.29   19.12
  -4   4 -23   -1.63   15.13
  -7   3  23   88.31   10.78
  -6   1  23   39.45    8.55
  -9   4  23   47.81   10.74
  -8   2  23    9.57    8.79
 -11   5  23   13.35   12.74
 -12   7  23    2.90   13.51
  -7   0  23   82.92   10.56
 -10   3  23   19.14   10.81
  -9   1  23   82.75   12.27
 -12   4  23    6.24   12.67
  -8  -1  23   94.50   12.17
 -11   2  23   13.25   11.08
  -7  -3  23   -3.04    9.86
 -10   0  23  152.36   18.91
  -9  -2  23   23.09   12.37
  -8  -4  23   -0.41   11.89
  -8   4  24   19.44    9.96
  -7   2  24   34.48    9.25
  -6   0  24   53.49    9.82
  -9   3  24   37.81   11.25
  -8   1  24   35.77   10.67
 -11   4  24   -5.99   13.09
  -7  -1  24   16.67    9.73
 -10   2  24  152.05   18.59
  -9   0  24  -14.11   10.20
  -8  -2  24  127.74   14.31
  -7  -4  24   20.15   12.31
  -6   2  25   76.35   10.52
  -8   3  25   19.65   10.59
  -7   1  25   63.70   10.99
 -10   4  25  115.56   14.39
  -6  -1  25   70.46   11.24
  -9   2  25  103.32   13.46
  -8   0  25   97.74   12.85
  -7  -2  25   91.24   12.89
  -7   3  26   32.18   11.43
  -6   1  26   12.52   10.56
  -9   4  26   18.24   12.49
  -8   2  26   60.45   12.12
  -7   0  26  110.75   12.92
  -6  -2  26   87.13   12.27
  -9   1  26   26.08   12.87
  -8  -1  26   25.64   12.81
  -5   1  27   15.59   10.93
  -7   2  27   35.72   12.37
  -6   0  27   10.26   11.97
  -8   1  27   18.79   12.09
  -7  -1  27   13.43   11.36
  -4   1  28   36.65   11.69
  -6   2  28   61.56   14.05
  -5   0  28   49.29   11.75
  -7   1  28    3.32   12.85
  -6  -1  28   -3.61   12.81
   0   0   0    0.00    0.00
;
_shelx_hkl_checksum     16964
_shelx_res_file
;
    shelx.res created by SHELXL-2014/7
TITL NaSiB176_E_0m in R-3m
CELL 0.71073  10.16300  10.16300  16.57420  90.0000  90.0000 120.0000
ZERR    3   0.00030   0.00030   0.00060   0.0000   0.0000   0.0000
LATT  3
SYMM -Y,X-Y,Z
SYMM -X+Y,-X,Z
SYMM X-Y,-Y,-Z
SYMM -X,-X+Y,-Z
SYMM Y,X,-Z
SFAC NA SI  Mg B
UNIT 9.0 27.0 3.0  111.0
L.S.     30
acta
TEMP 25
SIZE 0.024 0.155 0.198
twin 1 0 0 0 1 0 0 0 -1
rem    -2   3  13        327.46          0.11       6.72       0.001       1.19
rem    -5   9  13        338.98          0.02       6.38       0.000       0.84
omit -2 3 13
omit -5 9 13
shel 30.0 0.71
conn  12 4.0 B5
conn  18 4.0 Na1
WGHT    0.000000   11.379700
EXTI    0.002962
BASF   0.13317
FVAR       0.31144   0.50559   0.51923
NA1   1    0.500000    0.000000    0.000000    10.25000    0.01373    0.02647 =
         0.01778    0.00539    0.00269    0.01324
MG1   3    0.000000    0.000000    0.285529    10.08333    0.00599    0.00599 =
         0.01020    0.00000    0.00000    0.00299
B1    4    0.300206    0.006533    0.115115    11.00000    0.00637    0.00411 =
         0.00798    0.00013   -0.00043    0.00198
B2    4    0.002690    0.178663    0.196104    11.00000    0.00539    0.00528 =
         0.01025   -0.00088   -0.00049    0.00219
B3    4    0.759088    0.240912    0.231535    10.50000    0.00872    0.00872 =
         0.01162   -0.00354    0.00354    0.00006
B4    4    0.478386    0.521614    0.397433    10.50000    0.00500    0.00500 =
         0.01156    0.00039   -0.00039    0.00090
B5    4    0.000000    0.000000    0.074379    10.08333    0.03307    0.03307 =
         0.01186    0.00000    0.00000    0.01653
SI1   2    0.000000    0.000000    0.044055    10.08333    0.00612    0.00612 =
         0.01875    0.00000    0.00000    0.00306
SI2   2    0.464995    0.535005    0.272636    10.50000    0.00435    0.00435 =
         0.00726   -0.00040    0.00040    0.00149
SI3   2    0.000000    0.000000    0.430491    10.16667    0.00553    0.00553 =
         0.02486    0.00000    0.00000    0.00276
HKLF 4
REM  NaSiB176_E_0m in R-3m
REM R1 =  0.0353 for     540 Fo > 4sig(Fo)  and  0.0390 for all     562 data
REM     57 parameters refined using      0 restraints
END
WGHT      0.0000     11.3797
REM Highest difference peak  0.578,  deepest hole -0.528,  1-sigma level  0.097
Q1    1   0.0000  0.0000  0.5000  10.08333  0.05    0.58
Q2    1   0.0000  0.0000  0.2143  10.16667  0.05    0.50
Q3    1   0.4871  0.5129  0.3422  10.50000  0.05    0.42
Q4    1   0.5200  0.4800  0.4286  10.50000  0.05    0.37
Q5    1   0.7511  0.2489  0.1687  10.50000  0.05    0.35
Q6    1   0.0707  0.1414  0.1952  10.50000  0.05    0.34
Q7    1   0.5828  0.0000  0.0000  10.50000  0.05    0.34
Q8    1   0.7251  0.2749  0.2624  10.50000  0.05    0.30
Q9    1   0.0160  0.2188  0.1604  11.00000  0.05    0.29
Q10   1   0.0718  0.2079  0.2038  11.00000  0.05    0.28
Q11   1   0.4477  0.5523  0.3235  10.50000  0.05    0.28
Q12   1   0.0841  0.0421  0.1033  10.50000  0.05    0.28
Q13   1   0.0861  0.1721  0.4507  10.50000  0.05    0.27
Q14   1   0.2416 -0.0805  0.0889  11.00000  0.05    0.26
Q15   1  -0.0719  0.0719  0.2169  10.50000  0.05    0.26
Q16   1  -0.0463  0.0463  0.4659  10.50000  0.05    0.26
Q17   1   0.8251  0.3050  0.2168  11.00000  0.05    0.25
Q18   1   0.5307  0.4693  0.3758  10.50000  0.05    0.24
Q19   1   0.4194 -0.0875  0.1316  11.00000  0.05    0.23
Q20   1   0.5058  0.5781  0.4282  11.00000  0.05    0.23
;
_shelx_res_checksum     55589
