# Supplementary material for: Na3MgB37Si9: an icosa­hedral B12 cluster framework containing {Si8} units
Source: Acta Crystallogr E Crystallogr Commun. 2022 Jan 18;78(Pt 2):203–6. doi: 10.1107/S2056989022000494 (PMC8819436; doi:10.1107/S2056989022000494)
Supplement: Supplementary file 2 [file e-78-00203-Isup2.hkl]

#
# h,k,l, Fc-squared, Fo-squared, sigma(Fo-squared), status flag
#
data_I
_shelx_title ' NaSiB176_E_0m in R-3m'
_shelx_refln_list_code          4
_shelx_F_calc_maximum      276.58
_exptl_crystal_F_000      1068.00
_reflns_d_resolution_high  0.7111

loop_
 _space_group_symop_operation_xyz
 'x, y, z'
 '-y, x-y, z'
 '-x+y, -x, z'
 'x-y, -y, -z'
 '-x, -x+y, -z'
 'y, x, -z'
 'x+2/3, y+1/3, z+1/3'
 '-y+2/3, x-y+1/3, z+1/3'
 '-x+y+2/3, -x+1/3, z+1/3'
 'x-y+2/3, -y+1/3, -z+1/3'
 '-x+2/3, -x+y+1/3, -z+1/3'
 'y+2/3, x+1/3, -z+1/3'
 'x+1/3, y+2/3, z+2/3'
 '-y+1/3, x-y+2/3, z+2/3'
 '-x+y+1/3, -x+2/3, z+2/3'
 'x-y+1/3, -y+2/3, -z+2/3'
 '-x+1/3, -x+y+2/3, -z+2/3'
 'y+1/3, x+2/3, -z+2/3'
 '-x, -y, -z'
 'y, -x+y, -z'
 'x-y, x, -z'
 '-x+y, y, z'
 'x, x-y, z'
 '-y, -x, z'
 '-x+2/3, -y+1/3, -z+1/3'
 'y+2/3, -x+y+1/3, -z+1/3'
 'x-y+2/3, x+1/3, -z+1/3'
 '-x+y+2/3, y+1/3, z+1/3'
 'x+2/3, x-y+1/3, z+1/3'
 '-y+2/3, -x+1/3, z+1/3'
 '-x+1/3, -y+2/3, -z+2/3'
 'y+1/3, -x+y+2/3, -z+2/3'
 'x-y+1/3, x+2/3, -z+2/3'
 '-x+y+1/3, y+2/3, z+2/3'
 'x+1/3, x-y+2/3, z+2/3'
 '-y+1/3, -x+2/3, z+2/3'

_cell_length_a    10.1630
_cell_length_b    10.1630
_cell_length_c    16.5742
_cell_angle_alpha  90.000
_cell_angle_beta   90.000
_cell_angle_gamma 120.000

_shelx_F_squared_multiplier     1.000

loop_
 _refln_index_h
 _refln_index_k
 _refln_index_l
 _refln_F_squared_calc
 _refln_F_squared_meas
 _refln_F_squared_sigma
 _refln_observed_status
  -1   2   0        502.28        464.18         7.83 o
   0   3   0       1080.88       1336.55        28.92 o
  -2   4   0      46279.88      44754.61       387.61 o
  -1   5   0       4040.54       3940.99        41.50 o
  -3   6   0      44939.46      45693.95       484.37 o
   0   6   0      45012.06      44271.06       473.91 o
  -2   7   0          9.32         95.69         6.58 o
  -4   8   0       9775.27      10158.44       109.90 o
  -1   8   0      14248.05      13882.88       108.31 o
  -3   9   0        539.50        569.96        14.47 o
   0   9   0       1685.61       1759.12        40.31 o
  -5  10   0      36315.23      38125.39       389.32 o
  -2  10   0        115.55        143.13        12.03 o
  -4  11   0       1962.75       1950.62        28.16 o
  -1  11   0       7005.57       7085.88        67.99 o
  -6  12   0       8486.67       8602.77       109.89 o
  -3  12   0       4798.03       4619.82        51.92 o
   0  12   0       2555.29       2702.24       120.90 o
  -5  13   0        342.65        329.64        34.11 o
  -2  13   0       5191.26       4990.28       117.26 o
  -7  14   0      14085.36      13663.11       272.80 o
  -1   1   1          1.66         73.39         2.97 o
   0   2   1       3541.00       3927.49        44.27 o
  -2   3   1       1868.88       2204.76        17.03 o
  -4   4   1       6720.54       6950.11        83.82 o
  -1   4   1       7555.53       7722.52        59.07 o
  -3   5   1      27032.26      27232.01       194.63 o
   0   5   1       9128.43       9136.50       110.76 o
  -5   6   1        636.24        793.36        13.34 o
  -2   6   1         27.64        116.10         8.44 o
  -7   7   1       7946.49       7974.11        94.41 o
  -4   7   1       6789.67       6790.56        49.41 o
  -1   7   1        791.14        875.04        14.71 o
  -6   8   1       2918.76       2892.16        29.11 o
  -3   8   1       4617.77       4618.68        35.61 o
   0   8   1       5588.33       5698.04        77.94 o
  -8   9   1       6042.94       6254.57        56.86 o
  -5   9   1       2063.18       2023.55        24.47 o
  -2   9   1        472.95        563.23        16.00 o
 -10  10   1      18912.29      19774.36       225.55 o
  -7  10   1        172.39        242.47        11.90 o
  -4  10   1         45.28         51.55        17.69 o
  -1  10   1         39.83         55.79        12.32 o
  -9  11   1       2448.19       2315.75        32.97 o
  -6  11   1       1564.65       1778.73        26.68 o
  -3  11   1         29.23        -21.39        21.39 o
   0  11   1        692.69        808.02        39.13 o
 -11  12   1        533.35        588.18        44.80 o
  -8  12   1       1555.21       1598.82        35.45 o
  -5  12   1       1988.30       1904.06        37.01 o
  -2  12   1       1995.17       1901.61        39.65 o
 -10  13   1       2711.48       2762.50        70.20 o
  -7  13   1       2125.53       2188.05        40.87 o
  -4  13   1        822.89        905.55        39.04 o
  -9  14   1        899.77        873.97        82.26 o
  -6  14   1         15.58         38.84        33.63 o
   0   1   2          2.02         -1.38         1.38 o
  -2   2   2        391.70        441.91         6.56 o
  -1   3   2      11839.24      12532.56        79.83 o
  -3   4   2        296.27        389.73         7.86 o
   0   4   2        486.17        433.17        11.94 o
  -5   5   2      10084.59       9331.01       119.01 o
  -2   5   2        640.26        547.76        31.99 o
  -4   6   2       5296.02       4866.93        42.90 o
  -1   6   2       4140.93       3979.82        37.98 o
  -6   7   2       2329.41       2260.00        25.61 o
  -3   7   2      10528.17       9879.77        70.93 o
   0   7   2        115.56        113.89        12.05 o
  -8   8   2       4321.61       4219.02        67.26 o
  -5   8   2       2537.61       2726.85        24.10 o
  -2   8   2      16680.87      16951.21       125.94 o
  -7   9   2       4911.88       4956.65        45.45 o
  -4   9   2        243.76        290.71        10.59 o
  -1   9   2        798.64        833.07        19.59 o
  -9  10   2         86.56        131.34        14.24 o
  -6  10   2       5596.31       5547.68        49.71 o
  -3  10   2       2917.14       3033.46        33.44 o
   0  10   2      11722.29      11781.87       141.81 o
 -11  11   2        949.01       1020.93        47.34 o
  -8  11   2       5629.08       5692.18        53.91 o
  -5  11   2         85.74        129.87        13.44 o
  -2  11   2        598.93        664.60        21.43 o
 -10  12   2        535.74        589.58        24.48 o
  -7  12   2       3143.37       2998.96        39.69 o
  -4  12   2       2639.08       2661.48        40.33 o
  -1  12   2         48.07        -23.37        32.12 o
  -9  13   2        283.95        295.49        29.21 o
  -6  13   2       1076.91       1129.69        32.83 o
  -3  13   2       1852.19       1905.73        60.36 o
  -8  14   2        357.58        429.36        37.72 o
  -5  14   2        524.05        534.50        56.57 o
   0   0   3          7.58         62.14         4.43 o
  -1   2   3         26.63        147.80         3.11 o
  -3   3   3       9736.20      10008.10       164.18 o
   0   3   3      31057.65      31386.94       357.54 o
  -2   4   3      39963.64      42829.62       257.25 o
  -4   5   3       1313.53       1215.37        12.48 o
  -1   5   3        445.65        539.26         9.64 o
  -6   6   3       3961.50       3605.21        63.67 o
  -3   6   3        866.15        836.49        11.41 o
   0   6   3       4004.51       3598.69        54.74 o
  -5   7   3       1448.93       1696.24        19.45 o
  -2   7   3       5324.50       5449.40        52.26 o
  -7   8   3       1387.90       1423.32        22.35 o
  -4   8   3       3295.40       3060.54        27.81 o
  -1   8   3       2260.07       2341.31        28.50 o
  -9   9   3        485.59        607.06        27.11 o
  -6   9   3        826.60        819.86        17.68 o
  -3   9   3       1084.08       1163.04        20.00 o
   0   9   3        245.97        278.15        19.18 o
  -8  10   3       1308.92       1280.89        35.87 o
  -5  10   3       1566.42       1574.36        22.59 o
  -2  10   3       7842.14       7598.16        70.20 o
 -10  11   3        536.35        425.20        21.12 o
  -7  11   3        953.51       1044.10        23.95 o
  -4  11   3        457.89        481.70        16.02 o
  -1  11   3       3229.81       3246.81        43.14 o
 -12  12   3        765.95        959.41        77.84 o
  -9  12   3       2399.75       2420.33        41.71 o
  -6  12   3         13.14          0.57        15.74 o
  -3  12   3       1686.40       1777.90        35.94 o
   0  12   3        135.34         93.70        61.25 o
 -11  13   3        232.29        371.62        44.51 o
  -8  13   3       3278.03       3175.16        74.47 o
  -5  13   3       3663.24       3511.19        54.67 o
  -2  13   3       1407.07       1315.00        66.68 o
  -7  14   3        166.94        174.18        53.15 o
  -1   1   4      10096.82       9476.83        80.31 o
   0   2   4      28565.44      27375.40       205.76 o
  -2   3   4        628.60        961.51         8.84 o
  -4   4   4      10297.92       9588.83        86.76 o
  -1   4   4        461.55        561.78         7.42 o
  -3   5   4       4114.50       3521.26        25.72 o
   0   5   4       1059.69       1458.54        24.23 o
  -5   6   4       6647.55       6332.98        51.37 o
  -2   6   4       1164.02       1126.02        12.95 o
  -7   7   4       8972.11       8933.26       132.54 o
  -4   7   4       4524.30       4439.87        35.27 o
  -1   7   4        228.29        208.29        11.16 o
  -6   8   4       2642.57       2730.28        33.57 o
  -3   8   4       5684.02       5535.11        47.19 o
   0   8   4        738.74        694.33        23.82 o
  -8   9   4         64.40        146.82        13.45 o
  -5   9   4        190.32        209.74        11.36 o
  -2   9   4         73.75        237.54        12.62 o
 -10  10   4        326.91        407.68        27.37 o
  -7  10   4        692.99        761.68        18.81 o
  -4  10   4        741.66        732.98        20.16 o
  -1  10   4        419.68        467.78        17.95 o
  -9  11   4       1567.36       1524.77        34.48 o
  -6  11   4        353.19        388.84        14.87 o
  -3  11   4         31.60         38.00        14.97 o
   0  11   4        347.15        397.19        35.45 o
 -11  12   4          7.21        122.94        33.53 o
  -8  12   4       3061.86       3069.31        40.56 o
  -5  12   4       2783.58       2770.16        41.48 o
  -2  12   4         24.76         13.99        22.70 o
 -10  13   4       6352.71       6108.16       108.57 o
  -7  13   4         81.46        140.59        26.36 o
  -4  13   4         14.42        123.04        32.18 o
  -6  14   4        249.56        352.05        59.91 o
   0   1   5       3730.55       3864.93        30.25 o
  -2   2   5       1753.40       2010.00        20.69 o
  -1   3   5       4331.97       4386.71        27.58 o
  -3   4   5       1072.68       1370.81        12.00 o
   0   4   5        805.40        922.81        20.37 o
  -5   5   5        100.94        123.91         8.45 o
  -2   5   5       7094.59       6357.57        39.94 o
  -4   6   5       6420.07       6014.96        43.14 o
  -1   6   5        102.37         55.81         7.00 o
  -6   7   5        285.34        405.08        11.55 o
  -3   7   5      10577.59       9940.26        64.07 o
   0   7   5       2532.73       2602.64        56.84 o
  -8   8   5      15506.42      15574.29       223.52 o
  -5   8   5       5546.59       5312.51        44.02 o
  -2   8   5       1282.40       1251.92        25.09 o
  -7   9   5       1095.32       1091.73        22.15 o
  -4   9   5        803.53        927.14        19.09 o
  -1   9   5        422.28        429.97        16.21 o
  -9  10   5        987.33       1064.64        28.51 o
  -6  10   5       4653.78       4701.18        44.80 o
  -3  10   5       4602.81       4451.69        46.81 o
   0  10   5       1164.23       1161.86        43.83 o
 -11  11   5        805.93        846.62        53.31 o
  -8  11   5        842.79       1006.47        25.05 o
  -5  11   5       7967.31       7999.54        74.18 o
  -2  11   5         48.26        125.04        20.37 o
 -10  12   5       6139.23       5761.50        76.39 o
  -7  12   5        441.46        434.13        19.20 o
  -4  12   5        535.03        555.68        23.63 o
  -1  12   5       2078.20       2052.14        73.77 o
  -9  13   5        401.97        376.59        35.46 o
  -6  13   5       1803.14       1834.84        64.80 o
  -3  13   5        688.77        760.92        52.43 o
   0   0   6      31928.94      34720.49       425.95 o
  -1   2   6       1790.55       1934.86        12.52 o
  -3   3   6       1295.08       1571.24        22.83 o
   0   3   6       8077.79       7566.88        57.96 o
  -2   4   6       3906.18       4077.77        29.54 o
  -4   5   6       6040.82       5831.78        42.47 o
  -1   5   6       1023.12       1314.94        14.84 o
  -6   6   6        805.59        924.51        22.42 o
  -3   6   6      23891.11      23076.20       144.60 o
   0   6   6       3338.23       3649.01        52.68 o
  -5   7   6       2114.06       2431.19        23.26 o
  -2   7   6       4309.10       4387.97        35.68 o
  -7   8   6       5478.82       5372.42        49.42 o
  -4   8   6        343.70        369.39         9.83 o
  -1   8   6       9663.00       9649.34        97.49 o
  -9   9   6       1574.84       1766.76        61.08 o
  -6   9   6        814.65        841.87        19.97 o
  -3   9   6       1763.04       2096.46        26.85 o
   0   9   6       2816.06       2780.58        57.44 o
  -8  10   6       1285.91       1324.82        28.96 o
  -5  10   6       8919.37       8860.72        76.22 o
  -2  10   6       3428.96       3528.03        43.24 o
 -10  11   6        542.98        394.36        30.89 o
  -7  11   6       1207.98       1409.45        28.73 o
  -4  11   6        204.68        224.62        16.82 o
  -1  11   6       3456.99       3423.23        47.58 o
  -9  12   6       4830.07       4720.87        58.40 o
  -6  12   6        210.80        309.83        18.42 o
  -3  12   6       2715.16       2713.16        46.27 o
  -8  13   6       1515.67       1407.45        60.85 o
  -5  13   6       1760.96       1845.68        58.71 o
  -1   1   7        557.34        657.48         7.96 o
   0   2   7      58036.57      57168.14       404.00 o
  -2   3   7       2047.59       2164.78        15.93 o
  -4   4   7      11871.30      11601.75       109.88 o
  -1   4   7      10994.22      10706.05        63.48 o
  -3   5   7       3054.91       2930.32        21.87 o
   0   5   7      15530.26      14660.68       188.24 o
  -5   6   7        823.92        947.25        14.25 o
  -2   6   7      10273.67       9933.06        66.60 o
  -7   7   7       5514.91       5649.20        77.04 o
  -4   7   7        421.38        549.71        11.58 o
  -1   7   7        847.68        916.54        19.32 o
  -6   8   7        271.03        364.84        12.17 o
  -3   8   7      14868.84      14570.86       104.05 o
   0   8   7       5836.97       5754.40        81.93 o
  -8   9   7       1986.17       2104.56        38.72 o
  -5   9   7         94.86        121.38        10.52 o
  -2   9   7        670.62        731.74        21.37 o
 -10  10   7       1432.35       1384.06        54.01 o
  -7  10   7       9593.55       9422.10        87.08 o
  -4  10   7       3262.59       3308.09        38.33 o
  -1  10   7       2050.77       1920.38        36.82 o
  -9  11   7       2199.85       2023.88        46.70 o
  -6  11   7        676.54        796.52        22.46 o
  -3  11   7         73.21         87.70        19.10 o
   0  11   7        121.96        230.23        69.48 o
 -11  12   7         11.44        193.73       848.12 o
  -8  12   7        109.49        186.92        20.44 o
  -5  12   7       3421.28       3339.51        46.57 o
  -2  12   7       1359.91       1294.58        54.66 o
 -10  13   7       2292.56       2222.39        81.53 o
  -7  13   7        174.09        171.14        36.47 o
  -4  13   7       1485.39       1351.45        66.36 o
   0   1   8       7763.08       8016.75        58.16 o
  -2   2   8       1436.09       1390.89        14.12 o
  -1   3   8      20563.66      19998.14       104.81 o
  -3   4   8       1062.79       1042.68         9.90 o
   0   4   8       1070.85       1008.13        14.68 o
  -5   5   8      76498.66      77024.10       668.05 o
  -2   5   8          3.04         39.47         4.78 o
  -4   6   8        257.73        324.73         8.74 o
  -1   6   8      11967.54      11646.50        90.50 o
  -6   7   8        926.77       1026.40        18.20 o
  -3   7   8       5228.54       5260.35        40.11 o
   0   7   8         34.68        114.96        15.85 o
  -8   8   8       2806.26       2751.34        55.65 o
  -5   8   8         22.23         38.46         9.44 o
  -2   8   8       8029.85       7848.31        72.38 o
  -7   9   8       9356.16       9435.61        76.24 o
  -4   9   8       1400.40       1517.79        20.25 o
  -1   9   8       1246.08       1159.24        35.56 o
  -9  10   8        610.16        633.54        28.61 o
  -6  10   8         37.91         64.59        13.69 o
  -3  10   8       1936.96       1998.97        34.97 o
   0  10   8       6352.49       6207.16       103.31 o
 -11  11   8       3497.38       3861.85       226.91 o
  -8  11   8       8392.45       8489.70        81.40 o
  -5  11   8       5606.21       5583.51        64.24 o
  -2  11   8        469.96        540.57        26.22 o
 -10  12   8        359.92        353.77        56.14 o
  -7  12   8       1069.50       1040.65        35.05 o
  -4  12   8       3142.40       3059.74        63.28 o
  -1  12   8       2207.25       2058.99        83.57 o
  -9  13   8         49.02         55.52        40.16 o
  -6  13   8       3200.87       3310.04        75.41 o
   0   0   9        260.87        137.93         9.07 o
  -1   2   9        296.74        381.82         6.34 o
  -3   3   9       4104.09       3588.91        34.13 o
   0   3   9      11527.45      10851.19        80.56 o
  -2   4   9       6588.03       6238.23        38.45 o
  -4   5   9        846.92        823.97        11.50 o
  -1   5   9       1091.53       1057.74        12.46 o
  -6   6   9       4917.28       4625.19        49.15 o
  -3   6   9       2147.42       1997.26        18.76 o
   0   6   9       1545.22       1618.96        40.09 o
  -5   7   9        529.92        579.66        15.26 o
  -2   7   9       1451.56       1645.77        22.98 o
  -7   8   9       5895.77       5844.75        56.03 o
  -4   8   9       3497.77       3531.49        31.40 o
  -1   8   9       6535.12       6490.77        69.07 o
  -9   9   9         49.20        148.35        31.75 o
  -6   9   9        174.53        211.26        12.32 o
  -3   9   9       1113.18       1127.70        23.62 o
   0   9   9        169.44        256.46        29.98 o
  -8  10   9       2168.84       2300.55        42.29 o
  -5  10   9      14354.54      14276.83       117.69 o
  -2  10   9       1105.64       1144.15        37.26 o
 -10  11   9        161.23        184.28        50.68 o
  -7  11   9        378.83        399.27        23.16 o
  -4  11   9        340.09        398.67        25.58 o
  -1  11   9        842.93        760.92        39.90 o
  -9  12   9       3476.99       3397.65        82.40 o
  -6  12   9        439.96        482.95        28.87 o
  -3  12   9       3678.25       3457.83        84.34 o
  -8  13   9        128.46        231.40        39.70 o
  -5  13   9        835.97        737.38        54.97 o
  -1   1  10       3823.33       4341.06        36.24 o
   0   2  10        819.76        730.04        11.05 o
  -2   3  10      17045.61      16165.99        87.28 o
  -4   4  10        985.38       1019.00        17.67 o
  -1   4  10        969.97       1001.76        10.79 o
  -3   5  10        783.61        932.14        11.27 o
   0   5  10      13901.14      13860.86       138.85 o
  -5   6  10        729.53        826.42        16.55 o
  -2   6  10       3827.42       3955.25        30.14 o
  -7   7  10       4405.05       4485.89        62.73 o
  -4   7  10       2877.59       2832.29        28.65 o
  -1   7  10        163.66        363.59        16.61 o
  -6   8  10       2687.16       2677.58        29.66 o
  -3   8  10       1723.12       1671.03        21.41 o
   0   8  10       3468.87       3512.63        66.53 o
  -8   9  10        901.97        904.26        28.13 o
  -5   9  10         92.91        254.44        13.31 o
  -2   9  10       7981.46       8020.82        80.26 o
 -10  10  10         53.78        126.31        66.99 o
  -7  10  10        162.26        175.01        16.86 o
  -4  10  10       2626.32       2648.87        32.29 o
  -1  10  10        318.36        409.57        30.17 o
  -9  11  10       1023.48       1017.45        44.02 o
  -6  11  10        499.67        560.91        25.19 o
  -3  11  10       6083.10       5890.50        94.67 o
   0  11  10         37.76         -1.10        54.80 o
  -8  12  10       1747.14       1662.87        74.56 o
  -5  12  10        107.65        206.46        31.27 o
  -2  12  10       2331.30       2119.47       118.52 o
   0   1  11        767.83        774.42        12.51 o
  -2   2  11      15578.91      14814.96       112.22 o
  -1   3  11       5645.40       5250.82        30.47 o
  -3   4  11         66.48        145.99         6.01 o
   0   4  11       1208.92       1282.56        17.27 o
  -5   5  11       2090.57       2227.16        31.69 o
  -2   5  11       2867.68       2938.85        23.02 o
  -4   6  11        730.59        752.25        14.20 o
  -1   6  11       1677.61       1678.77        19.60 o
  -6   7  11         15.08         74.51        10.01 o
  -3   7  11       2464.82       2432.99        23.10 o
   0   7  11        459.77        475.03        29.99 o
  -8   8  11       1215.99       1217.92        44.88 o
  -5   8  11       4931.68       4754.83        42.48 o
  -2   8  11        268.70        328.71        13.77 o
  -7   9  11       3035.78       3009.35        36.68 o
  -4   9  11       1272.88       1306.25        22.97 o
  -1   9  11        257.84        316.56        23.63 o
  -9  10  11        114.69        213.28        27.24 o
  -6  10  11         21.78         52.36        16.47 o
  -3  10  11        385.02        404.23        23.76 o
   0  10  11        156.93        216.96        58.40 o
  -8  11  11        591.53        665.79        34.58 o
  -5  11  11        597.59        605.85        26.52 o
  -2  11  11        180.64        229.65        51.87 o
  -7  12  11       1453.62       1502.82        57.61 o
  -4  12  11        571.20        591.01        83.33 o
   0   0  12       2988.49       2641.91        42.69 o
  -1   2  12         55.86        161.98         5.30 o
  -3   3  12       8685.84       8657.39        68.83 o
   0   3  12       1386.27       1450.06        19.92 o
  -2   4  12       2643.96       2778.33        20.24 o
  -4   5  12       1185.43       1138.47        14.34 o
  -1   5  12       3934.08       3945.12        29.31 o
  -6   6  12        691.87        743.86        21.83 o
  -3   6  12       1146.37       1311.19        15.93 o
   0   6  12       3499.04       3651.46        58.51 o
  -5   7  12       2807.75       2692.06        28.14 o
  -2   7  12       2064.96       2030.18        23.40 o
  -7   8  12       1428.13       1421.31        26.83 o
  -4   8  12       1032.26       1024.40        19.94 o
  -1   8  12        246.77        183.39        19.45 o
  -9   9  12        491.35        471.29        43.12 o
  -6   9  12        379.65        495.10        17.11 o
  -3   9  12         66.88         47.20        14.37 o
   0   9  12        134.73        207.99        42.25 o
  -8  10  12       5732.21       5696.82        60.87 o
  -5  10  12        656.27        750.91        22.66 o
  -2  10  12       1299.69       1124.31        51.89 o
 -10  11  12       2987.99       2897.13       232.50 o
  -7  11  12        527.59        411.83        36.91 o
  -4  11  12       3383.29       3359.16        58.91 o
  -1  11  12        631.97        409.36        68.07 o
  -6  12  12         11.72         78.86        52.87 o
  -1   1  13       3152.99       3338.74        31.15 o
   0   2  13       5143.67       5299.08        45.18 o
  -4   4  13       2478.56       2560.65        33.55 o
  -1   4  13       5031.19       5271.88        33.08 o
  -3   5  13       1040.44       1421.12        16.04 o
   0   5  13       1221.43       1301.41        23.27 o
  -5   6  13       8781.26       8796.79        58.77 o
  -2   6  13          8.81        160.78         9.39 o
  -7   7  13       5159.18       5449.86        65.18 o
  -4   7  13       1699.75       1801.26        23.00 o
  -1   7  13       4359.48       4488.46        47.63 o
  -6   8  13       1013.65       1199.72        24.12 o
  -3   8  13       6719.54       6721.38        53.06 o
   0   8  13       3935.12       3985.26        80.93 o
  -8   9  13         27.73        125.39        21.32 o
  -2   9  13          2.62         50.21        20.15 o
 -10  10  13       1444.75       4442.06      6480.90 o
  -7  10  13       7421.00       7170.34        71.69 o
  -4  10  13        348.52        380.28        21.27 o
  -1  10  13       2613.86       2616.40        78.43 o
  -9  11  13        709.03        833.13       815.19 o
  -6  11  13         55.43        108.23        34.88 o
  -3  11  13        240.59        412.28        51.41 o
   0   1  14       1279.66       1366.88        20.94 o
  -2   2  14       7882.80       7904.81        81.48 o
  -1   3  14       5135.55       5204.71        35.97 o
  -3   4  14        342.83        482.50        10.08 o
   0   4  14       3177.39       3206.74        35.20 o
  -5   5  14      10686.24      10877.89       104.71 o
  -2   5  14       2601.25       2634.92        22.03 o
  -4   6  14        590.56        697.11        14.64 o
  -1   6  14       4125.73       4006.64        35.57 o
  -6   7  14          3.10        168.83        14.36 o
  -3   7  14        320.09        391.37        12.35 o
   0   7  14       3381.27       3394.51        95.55 o
  -8   8  14        780.81        806.88        34.89 o
  -5   8  14       1131.42       1197.90        25.38 o
  -2   8  14       6372.43       6357.95        55.02 o
  -7   9  14       3852.64       3751.30        55.02 o
  -4   9  14          0.05         95.23        16.64 o
  -1   9  14        377.47        418.29        36.31 o
  -9  10  14        608.90        650.98        69.70 o
  -6  10  14         12.13        145.12        23.61 o
  -3  10  14         62.57         96.95        28.12 o
  -8  11  14       1769.03       1962.57       116.48 o
  -5  11  14         21.29         94.81        88.65 o
   0   0  15      16383.04      16197.12       229.81 o
  -1   2  15       4220.88       4231.90        28.55 o
  -3   3  15      17051.16      17415.68       134.32 o
   0   3  15       5893.22       5903.15        48.92 o
  -2   4  15       1928.77       1887.88        18.04 o
  -4   5  15        343.92        345.29        10.06 o
  -1   5  15       1641.23       1702.54        19.64 o
  -6   6  15       2424.33       2372.30        38.02 o
  -3   6  15        334.87        379.56        12.00 o
   0   6  15        595.67        482.76        23.31 o
  -5   7  15       9269.91       9250.09        65.05 o
  -2   7  15       3603.03       3527.63        34.00 o
  -7   8  15        258.57        260.30        18.59 o
  -4   8  15       2544.85       2435.16        31.86 o
  -1   8  15        151.14        205.49        28.74 o
  -9   9  15       2767.16       2774.00       137.00 o
  -6   9  15       4350.88       4099.12        52.99 o
  -3   9  15       2638.69       2491.83        41.37 o
   0   9  15       1253.41       1020.76        89.10 o
  -8  10  15        864.38        659.40        64.78 o
  -5  10  15       4421.31       4241.62        75.53 o
  -2  10  15       4286.44       3904.96       115.83 o
  -1   1  16         51.55         63.26        11.62 o
   0   2  16       1117.97       1128.38        22.54 o
  -2   3  16       1479.73       1488.43        16.77 o
  -4   4  16        424.10        472.48        15.80 o
  -1   4  16        102.90        128.52         9.86 o
  -3   5  16       2520.99       2637.26        23.20 o
   0   5  16      14437.64      14659.52       128.33 o
  -5   6  16         19.82         13.74        12.10 o
  -2   6  16         51.94         97.17        12.30 o
  -7   7  16        166.05        183.01        24.73 o
  -4   7  16       1478.95       1546.98        24.96 o
  -1   7  16         38.75         34.21        17.13 o
  -6   8  16       2893.48       2858.16        38.14 o
  -3   8  16       3954.89       3851.66        40.66 o
   0   8  16        256.39        364.74        53.35 o
  -8   9  16        843.27        881.11        54.80 o
  -5   9  16        219.03        219.48        27.49 o
  -2   9  16        665.84        742.82        41.04 o
  -7  10  16        774.86        896.20        76.20 o
  -4  10  16       1326.09       1248.84        62.57 o
   0   1  17        396.96        450.74        15.77 o
  -2   2  17       1803.20       1847.42        25.98 o
  -1   3  17       2951.51       3204.33        25.09 o
  -3   4  17        694.62        794.25        15.40 o
   0   4  17       2380.59       2365.85        31.77 o
  -5   5  17       2193.19       2333.04        38.11 o
  -2   5  17       2495.54       2495.96        25.20 o
  -4   6  17         20.72         62.62        12.84 o
  -1   6  17       1915.21       1880.49        26.80 o
  -6   7  17        224.67        287.28        22.99 o
  -3   7  17       4648.32       4770.88        39.97 o
   0   7  17        920.31        956.54        60.01 o
  -8   8  17         55.15         84.09        62.50 o
  -5   8  17       2652.58       2797.52        45.40 o
  -2   8  17       1473.44       1437.08        45.55 o
  -7   9  17       1463.21       1517.45        67.19 o
  -4   9  17        384.19        428.61        47.64 o
   0   0  18      16042.75      16348.93       236.09 o
  -1   2  18       1315.04       1270.69        18.67 o
  -3   3  18        371.59        368.38        18.87 o
   0   3  18        119.51        107.79        16.28 o
  -2   4  18       5208.44       5129.38        36.65 o
  -4   5  18       2211.79       2171.67        25.69 o
  -1   5  18        416.43        343.44        14.31 o
  -6   6  18        100.00         88.13        27.62 o
  -3   6  18       6203.51       5959.62        42.73 o
   0   6  18         78.59        126.19        33.08 o
  -5   7  18        814.09        697.92        24.66 o
  -2   7  18       2940.73       2790.72        44.61 o
  -7   8  18       1790.12       1727.72        89.07 o
  -4   8  18       1131.51       1108.16        39.19 o
  -1   8  18        728.32        585.94        42.94 o
  -1   1  19        378.64        428.39        19.51 o
   0   2  19        766.79        788.98        23.61 o
  -2   3  19        279.45        320.89        13.13 o
  -4   4  19        633.37        645.50        23.89 o
  -1   4  19          9.92         15.00        14.76 o
  -3   5  19       3492.67       3383.29        31.16 o
   0   5  19        318.69        374.03        26.36 o
  -5   6  19         77.53         86.18        26.64 o
  -2   6  19         16.55         88.00        19.63 o
  -7   7  19        703.22        850.79        95.21 o
  -4   7  19       1348.27       1264.93        42.18 o
  -1   7  19         46.47        141.87        36.82 o
  -3   8  19        359.00        268.18        49.04 o
   0   1  20       1327.02       1556.54        35.83 o
  -2   2  20        876.67        868.49        27.94 o
  -1   3  20        640.11        779.00        17.96 o
  -3   4  20       1436.09       1462.51        27.44 o
   0   4  20        612.56        628.82        29.52 o
  -5   5  20        798.86       1062.20        51.97 o
  -2   5  20        212.80        305.22        24.91 o
  -4   6  20        377.39        538.63        39.03 o
  -1   6  20        325.92        518.32        40.47 o
  -3   7  20         72.04        314.34        49.01 o
   0   0  21        689.08        668.72        45.37 o
  -1   2  21       2032.01       1971.15        30.07 o
  -3   3  21       2074.03       1865.78        60.86 o
   0   3  21       3787.49       3526.99        70.46 o
  -2   4  21        690.07        774.38        46.10 o
  -4   5  21        724.05        575.37        55.51 o
  -1   5  21       2492.32       2276.66        73.17 o
  -3   6  21         36.07        131.43        48.57 o
  -1   1  22       1706.65       1772.75        85.14 o
   0   2  22       3455.76       3373.63       110.28 o
  -2   3  22        447.02        428.96        49.56 o
  -4   4  22        217.77         64.83        80.97 o
  -1   4  22        199.13         90.21        58.75 o
   0   1  23         21.05         56.70       134.34 o
  -2   2  23        984.42       1253.30       154.23 o
                                                
